# Supplementary material for: N′-[(E)-4-Hydr­oxy-3-methoxy­benzyl­idene]benzohydrazide
Source: Acta Crystallogr Sect E Struct Rep Online. 2009 Oct 28;65(Pt 11):o2898. doi: 10.1107/S1600536809044122 (PMC2970999; doi:10.1107/S1600536809044122)
Supplement: Supplementary file 2 [file e-65-o2898-Isup2.hkl]

#
# h,k,l, Fc-squared, Fo-squared, sigma(Fo-squared) and status flag
#
data_I
_shelx_title ' BH11_0m in I4(1)/a'
_shelx_refln_list_code          4
_shelx_F_calc_maximum      377.51
_exptl_crystal_F_000      2272.00
_reflns_d_resolution_high  0.7496
 
loop_
 _symmetry_equiv_pos_as_xyz
 'x, y, z'
 '-x+1/2, -y, z+1/2'
 '-y+3/4, x+1/4, z+1/4'
 'y+3/4, -x+3/4, z+3/4'
 'x+1/2, y+1/2, z+1/2'
 '-x+1, -y+1/2, z+1'
 '-y+5/4, x+3/4, z+3/4'
 'y+5/4, -x+5/4, z+5/4'
 '-x, -y, -z'
 'x-1/2, y, -z-1/2'
 'y-3/4, -x-1/4, -z-1/4'
 '-y-3/4, x-3/4, -z-3/4'
 '-x+1/2, -y+1/2, -z+1/2'
 'x, y+1/2, -z'
 'y-1/4, -x+1/4, -z+1/4'
 '-y-1/4, x-1/4, -z-1/4'
 
_cell_length_a    18.6994
_cell_length_b    18.6994
_cell_length_c    15.7223
_cell_angle_alpha  90.000
_cell_angle_beta   90.000
_cell_angle_gamma  90.000
 
_shelx_F_squared_multiplier     1.000
 
loop_
 _refln_index_h
 _refln_index_k
 _refln_index_l
 _refln_F_squared_calc
 _refln_F_squared_meas
 _refln_F_squared_sigma
 _refln_observed_status
   0   2   0    18121.82    15468.41    395.70 o
   2   2   0     5066.83     4606.73     52.84 o
  -2   4   0     3396.30     3028.41     34.81 o
   0   4   0      345.16      630.69     22.02 o
   2   4   0    57466.26    57903.34    837.60 o
   4   4   0      113.48       86.28     10.58 o
  -4   6   0     9717.28    10515.24    111.96 o
  -2   6   0    10844.72    11779.85    131.21 o
   0   6   0     1346.22     1426.24     45.03 o
   2   6   0     9238.80     9035.62    244.84 o
   4   6   0     2894.78     2853.08     53.99 o
   6   6   0       22.84       26.91      9.44 o
  -6   8   0     6019.03     6413.61     85.07 o
  -4   8   0        9.70       40.05     11.55 o
  -2   8   0     4639.41     4268.29     59.55 o
   0   8   0      563.51      668.49     23.67 o
   2   8   0      870.10      926.15     30.72 o
   4   8   0    13387.52    14138.08    229.33 o
   6   8   0     1130.18      948.78     30.90 o
   8   8   0     5056.95     4749.62     72.69 o
  -8  10   0     3819.56     3439.98    105.77 o
  -6  10   0     3594.06     3804.80    103.45 o
  -4  10   0      211.16      253.91     19.80 o
  -2  10   0     4620.42     4912.05     85.41 o
   0  10   0    11823.00    12717.24    199.53 o
   2  10   0      305.30      361.64     28.93 o
   4  10   0     1012.83      827.15     64.84 o
   6  10   0      162.65      103.91     27.71 o
   8  10   0     1063.36      972.41     40.11 o
  10  10   0      106.29       63.68     18.97 o
 -10  12   0     6818.07     6892.09    358.96 o
  -8  12   0     1604.17     1303.32    111.32 o
  -6  12   0       24.82       40.46     18.43 o
  -4  12   0      198.99      195.40     20.95 o
  -2  12   0     7094.15     6992.68    116.72 o
   0  12   0      149.68      228.72     63.65 o
   2  12   0      850.37      809.14     51.92 o
   4  12   0      292.43      141.78     85.96 o
   6  12   0      486.31      309.35     89.25 o
   8  12   0       40.33       92.16     21.12 o
  10  12   0      304.99      295.88     36.08 o
  12  12   0     2980.05     2789.33     92.20 o
 -12  14   0      369.19      361.63     74.43 o
 -10  14   0      212.22      133.77     73.60 o
  -8  14   0       51.97        5.03     46.35 o
  -6  14   0      358.64      342.55     36.82 o
  -4  14   0        6.38       -2.41     24.36 o
  -2  14   0       12.55       32.29     21.27 o
   0  14   0     1145.52     1335.40     55.55 o
   2  14   0      356.14      341.35     69.34 o
   4  14   0      758.90      905.72     86.41 o
   6  14   0      194.04      168.69     29.74 o
   8  14   0       12.15       -2.66     27.54 o
  10  14   0      129.22       99.84     32.55 o
  12  14   0      819.78      790.08     55.77 o
  14  14   0       18.74      -37.51     37.51 o
 -14  16   0      635.04      623.41     70.17 o
 -12  16   0      152.90      160.79     49.46 o
 -10  16   0        0.50       11.36     36.03 o
  -8  16   0      394.69      313.72     48.32 o
  -6  16   0     1616.93     1634.52     84.39 o
  -4  16   0      631.80      620.02     56.18 o
  -2  16   0      689.23      736.62     70.01 o
   0  16   0       13.93       26.09     33.27 o
   2  16   0       17.49       47.02     48.67 o
   4  16   0     2146.26     2286.01    147.06 o
   6  16   0       16.30       17.18     33.16 o
   8  16   0        1.49       10.40     28.98 o
  10  16   0       38.28       56.95     34.18 o
  12  16   0      272.36      212.58     52.14 o
  14  16   0        1.60      -55.20     67.24 o
  16  16   0      224.96      181.54     58.54 o
 -16  18   0       60.76       12.00     72.11 o
 -14  18   0      202.99      122.22     53.18 o
 -12  18   0       35.91       13.68     43.12 o
 -10  18   0       69.88        7.85     56.61 o
  -8  18   0       45.55       41.89     52.41 o
  -6  18   0      111.80      141.66     46.80 o
  -4  18   0       56.31       30.89     51.37 o
  -2  18   0      568.95      461.71     55.55 o
   0  18   0       26.41      -41.03     54.51 o
   2  18   0       24.42       32.80     56.61 o
   4  18   0      431.21      434.89     82.37 o
   6  18   0       72.59       66.80     41.35 o
   8  18   0        0.00       16.95     37.00 o
  10  18   0       36.43       17.56     42.82 o
  12  18   0      114.82      192.34     53.40 o
  14  18   0        0.68       81.62     49.42 o
  16  18   0      125.27       59.65     55.59 o
 -14  20   0       39.07       97.49     68.74 o
 -12  20   0       35.12       63.47     49.17 o
 -10  20   0       97.51       65.57     47.60 o
  -8  20   0      151.25      175.84     49.84 o
  -6  20   0       32.94       17.22     39.04 o
  -4  20   0       36.59      104.93     68.59 o
  -2  20   0       41.75       81.79     43.39 o
   0  20   0       26.86      -32.20     57.51 o
   2  20   0       19.19      124.90     71.13 o
   6  20   0        0.41       20.67     55.86 o
   8  20   0        0.00       41.22     46.72 o
  10  20   0       14.05       23.02     46.92 o
  12  20   0       10.83       48.53     51.09 o
  14  20   0        1.84      -41.86     73.60 o
 -10  22   0        3.21      -30.40     61.40 o
  -8  22   0        3.08       22.16     56.61 o
  -6  22   0        8.89       26.51     56.91 o
  -4  22   0       10.17        8.09     54.36 o
   6  22   0        0.04       65.44     67.09 o
   8  22   0       10.32      -31.96     43.09 o
  10  22   0       24.28      -19.46     49.19 o
   6  24   0        0.51       25.76     76.82 o
  -1   2   1    38311.96    36346.84    494.31 o
   1   2   1     5792.05     4754.34     57.81 o
  -2   3   1    24188.66    24578.29    146.86 o
   0   3   1    70811.69    70067.04    503.77 o
   2   3   1    35311.26    36342.27    288.83 o
  -3   4   1   142515.70   145718.27    901.03 o
  -1   4   1     8435.11     8860.87     69.09 o
   1   4   1      633.09      520.20     11.05 o
   3   4   1    24387.21    23569.12    182.63 o
  -4   5   1     6751.26     6841.80     52.30 o
  -2   5   1     1575.61     1803.02     21.29 o
   0   5   1     4158.70     4329.77     39.85 o
   2   5   1     1806.73     1961.49     27.50 o
   4   5   1     3917.65     3539.59     33.67 o
  -5   6   1    11777.65    11934.00     89.25 o
  -3   6   1    30175.37    29429.85    218.81 o
  -1   6   1     3736.86     3557.03     35.68 o
   1   6   1    13241.52    13207.86    118.82 o
   3   6   1      384.64      278.64     12.45 o
   5   6   1     5463.50     5332.42     47.79 o
  -6   7   1        2.47       15.81      7.48 o
  -4   7   1     1037.74     1357.78     22.10 o
  -2   7   1      796.08     1062.69     19.93 o
   0   7   1     4010.98     4267.18     46.91 o
   2   7   1       28.36       29.81      8.66 o
   4   7   1     2234.51     2337.68     31.31 o
   6   7   1      352.64      319.04     11.95 o
  -7   8   1      411.35      382.66     12.95 o
  -5   8   1        3.65       -7.10      7.10 o
  -3   8   1      219.19      206.74      9.81 o
  -1   8   1     1403.56     1212.50     24.69 o
   1   8   1     4575.13     4814.96     61.43 o
   3   8   1     2303.89     2662.60     41.47 o
   5   8   1     3880.85     3612.57     43.62 o
   7   8   1      564.46      543.58     15.72 o
  -8   9   1       92.10       69.95     10.35 o
  -6   9   1     5281.45     4826.16     54.76 o
  -4   9   1      248.42      304.51     12.06 o
  -2   9   1     4430.89     4614.22     56.65 o
   0   9   1      208.06      187.16     14.15 o
   2   9   1      188.81      177.17     13.79 o
   4   9   1     3082.84     3249.01     49.76 o
   6   9   1     2266.85     2206.26     31.14 o
   8   9   1      794.85      729.58     22.10 o
  -9  10   1        2.85        3.20     10.97 o
  -7  10   1       44.00       45.64     12.15 o
  -5  10   1        4.74       20.00      9.68 o
  -3  10   1       87.28       67.13      9.23 o
  -1  10   1        3.87       -2.17      9.50 o
   1  10   1      924.77      954.95     26.82 o
   3  10   1      608.20      694.91     28.03 o
   5  10   1      301.95      344.75     17.79 o
   7  10   1       91.13       84.98     12.08 o
   9  10   1       31.22        6.21     10.60 o
 -10  11   1     1615.66     1544.33     41.82 o
  -8  11   1      105.48       74.92     16.19 o
  -6  11   1       67.13       32.04     12.25 o
  -4  11   1       12.40       21.94      9.75 o
  -2  11   1     1703.66     1631.50     32.35 o
   0  11   1      635.68      605.42     31.44 o
   2  11   1     1598.25     1753.44     39.85 o
   4  11   1      846.55      875.35     30.37 o
   6  11   1       52.91       34.50     12.22 o
   8  11   1       86.80      100.60     13.35 o
  10  11   1      706.74      683.39     25.74 o
 -11  12   1     5155.77     4895.54    207.16 o
  -9  12   1     1620.03     1609.93     42.64 o
  -7  12   1     3350.26     3465.90     59.86 o
  -5  12   1      705.90      568.25     21.06 o
  -3  12   1        0.28      -10.70     10.70 o
  -1  12   1     1017.47     1040.38     45.03 o
   1  12   1     9065.71    10307.90    129.85 o
   3  12   1      971.41      881.32     42.65 o
   5  12   1      104.81      109.47     17.16 o
   7  12   1        0.23      -12.36     12.36 o
   9  12   1      196.87      163.81     20.24 o
  11  12   1      166.91      139.73     29.36 o
 -12  13   1       20.18       26.33     27.47 o
 -10  13   1      978.35      954.18     48.36 o
  -8  13   1       45.30       29.86     19.80 o
  -6  13   1     1369.56     1318.62     34.61 o
  -4  13   1      300.72      294.47     21.16 o
  -2  13   1       56.00       51.91     14.32 o
   0  13   1     3600.91     3759.25     73.18 o
   2  13   1     2022.70     2018.53     58.61 o
   4  13   1     1338.46     1325.90     72.63 o
   6  13   1     1073.41     1084.60     40.37 o
   8  13   1        0.00      -14.84     14.84 o
  10  13   1       12.02      -19.33     19.33 o
  12  13   1        5.33      -17.43     20.62 o
 -13  14   1       28.30       34.80     29.21 o
 -11  14   1     1762.07     1824.40     66.56 o
  -9  14   1        0.49       -6.39     29.58 o
  -7  14   1       35.91       24.40     22.27 o
  -5  14   1       72.25       48.45     24.28 o
  -3  14   1      157.02      147.41     16.49 o
  -1  14   1      618.40      578.56     25.61 o
   1  14   1      408.74      493.17     33.96 o
   3  14   1        8.20       -7.82     20.79 o
   5  14   1       13.63        6.57     22.51 o
   7  14   1      603.68      644.96     32.21 o
   9  14   1      882.72      857.58     38.28 o
  11  14   1       31.55       24.99     21.59 o
  13  14   1       36.87       56.70     28.14 o
 -14  15   1       59.31       60.65     38.76 o
 -12  15   1       10.62       14.35     27.41 o
 -10  15   1      193.71      200.70     32.52 o
  -8  15   1      944.10      938.91     47.38 o
  -6  15   1     4327.02     4294.10    101.76 o
  -4  15   1      157.19       84.34     22.43 o
  -2  15   1       48.72       13.26     18.11 o
   0  15   1        4.48      -18.97     18.97 o
   2  15   1      100.99      169.56     32.94 o
   4  15   1       15.76       56.05     29.16 o
   6  15   1      158.02      113.71     32.19 o
   8  15   1       13.64      -15.73     19.78 o
  10  15   1       11.48        5.23     21.29 o
  12  15   1      436.53      433.86     44.12 o
  14  15   1        0.06        1.03     39.32 o
 -15  16   1       53.01       60.00     34.34 o
 -13  16   1      201.41      255.61     38.31 o
 -11  16   1       70.53       42.87     29.73 o
  -9  16   1      702.43      645.52     43.96 o
  -7  16   1      175.67      183.73     30.32 o
  -5  16   1        7.37        1.98     25.18 o
  -3  16   1        1.74      -19.99     21.94 o
  -1  16   1      123.82      178.75     28.60 o
   1  16   1        5.12      -24.77     94.20 o
   3  16   1        1.24       28.48     33.30 o
   5  16   1        4.86       13.64     68.89 o
   7  16   1      300.98      367.93     32.07 o
   9  16   1      436.28      388.62     34.76 o
  11  16   1        2.98      -10.14     25.03 o
  13  16   1      298.45      449.66     44.19 o
  15  16   1        9.73        6.79     31.18 o
 -16  17   1        4.79       -2.35     39.98 o
 -14  17   1        0.00       -5.22     32.32 o
 -12  17   1       38.70       23.67     33.65 o
 -10  17   1        8.67        7.59     29.15 o
  -8  17   1        0.01       -8.54     24.69 o
  -6  17   1       27.17       77.50     28.66 o
  -4  17   1       74.82       68.36     26.73 o
  -2  17   1      188.25      185.56     36.12 o
   0  17   1       76.21       97.04     33.15 o
   2  17   1       27.07       32.04     35.23 o
   4  17   1      101.88      114.77     44.25 o
   6  17   1       15.54       -0.19     28.56 o
   8  17   1       49.56       38.08     25.02 o
  10  17   1      213.58      195.75     34.30 o
  12  17   1        0.97        4.18     29.77 o
  14  17   1        0.61      -16.88     30.46 o
  16  17   1        0.40       37.74     36.81 o
 -17  18   1       36.71      -39.53     39.53 o
 -15  18   1       45.40       70.29     37.36 o
 -13  18   1        0.08        1.96     32.32 o
 -11  18   1        5.50       -9.80     27.91 o
  -9  18   1       20.78       11.03     33.25 o
  -7  18   1      295.25      250.48     35.99 o
  -5  18   1        0.76        1.51     25.38 o
  -3  18   1       68.02       44.66     27.42 o
  -1  18   1       23.50       -9.32     30.36 o
   1  18   1        0.08      -10.84     36.55 o
   3  18   1       32.58       44.45     38.90 o
   5  18   1      246.17      278.40     42.32 o
   7  18   1       39.87       35.75     27.87 o
   9  18   1        4.48        2.55     28.29 o
  11  18   1        7.50       -2.80     30.10 o
  13  18   1       88.18       43.51     33.87 o
  15  18   1       33.19       86.60     37.07 o
  17  18   1        0.38      -14.11     49.34 o
 -16  19   1       22.86      100.42     46.69 o
 -14  19   1       54.62       80.89     41.89 o
 -12  19   1       11.59       25.66     32.51 o
 -10  19   1        7.41      -24.14     28.77 o
  -8  19   1        6.43        8.72     28.16 o
  -6  19   1       47.41       43.79     29.00 o
  -4  19   1        0.01       -4.53     26.10 o
  -2  19   1      116.49      112.70     31.17 o
   0  19   1      276.14      348.84     58.39 o
   2  19   1       90.10       76.62     45.32 o
   4  19   1        3.82      -21.42     57.81 o
   6  19   1       30.12       40.53     34.27 o
   8  19   1       23.16       14.38     29.72 o
  10  19   1       34.95       52.04     32.42 o
  12  19   1        9.00       -9.14     30.86 o
  14  19   1        4.00        2.56     35.99 o
  16  19   1       10.08       43.58     39.95 o
 -13  20   1        7.10        5.84     42.46 o
 -11  20   1        0.18      -13.69     33.63 o
  -9  20   1       35.03      -27.68     30.37 o
  -7  20   1      132.95      156.23     34.60 o
  -5  20   1        9.26       23.48     28.66 o
  -3  20   1        8.52       15.13     27.93 o
  -1  20   1        3.17      -29.50     42.25 o
   1  20   1       15.78      -52.71     52.71 o
   3  20   1        1.59        1.50     66.34 o
   5  20   1       46.42       98.70     56.16 o
   7  20   1        1.86      -29.28     29.28 o
   9  20   1       47.65       51.10     32.03 o
  11  20   1        0.00      -29.09     29.09 o
  13  20   1        0.51      -22.00     33.55 o
 -12  21   1        0.37       -6.51     37.91 o
 -10  21   1        8.40       34.09     38.47 o
  -8  21   1       43.62       48.79     36.48 o
  -6  21   1        9.49       -3.67     32.68 o
  -4  21   1       14.24       14.35     32.79 o
  -2  21   1       51.62       17.44     45.12 o
   0  21   1       50.61      118.16     78.02 o
   2  21   1       51.90       90.60     76.67 o
   6  21   1       49.20       63.66     56.01 o
   8  21   1        3.47      -10.54     30.07 o
  10  21   1       58.83       93.51     37.42 o
  12  21   1       63.26      105.48     47.70 o
 -11  22   1       17.87      -11.83     65.14 o
  -9  22   1       20.23       88.45     40.40 o
  -7  22   1       52.32      116.40     42.07 o
  -5  22   1        0.76       10.03     35.71 o
  -3  22   1        2.61       14.91     45.12 o
   5  22   1       17.72      -24.86     58.25 o
   7  22   1        0.01      -29.48     29.48 o
   9  22   1        0.60      -11.49     31.51 o
  11  22   1        0.17       30.02     37.12 o
  -8  23   1        5.31       45.08     65.59 o
  -6  23   1        6.72       45.97     66.64 o
  -4  23   1        4.48       17.22     64.84 o
   4  23   1       18.15       61.85     77.57 o
   6  23   1        0.67      -25.41     52.79 o
   8  23   1        1.47      -29.22     33.57 o
  -5  24   1       21.99       65.89     66.04 o
   5  24   1        1.57       12.40     51.46 o
   1   1   2     2016.40     1647.62     25.38 o
   0   2   2    13798.95    13789.21    107.16 o
   2   2   2      917.65      636.98      9.95 o
  -1   3   2      571.17      567.57      8.78 o
   1   3   2     6080.99     6550.84     56.84 o
   3   3   2    48586.68    48874.38    339.68 o
  -2   4   2   141424.94   143148.13    981.98 o
   0   4   2     6382.16     6795.97     59.76 o
   2   4   2     6499.46     5991.60     57.48 o
   4   4   2     3150.74     2930.66     27.39 o
  -3   5   2    18267.76    16890.43    128.79 o
  -1   5   2    11829.19    11917.08     96.04 o
   1   5   2     1395.70     1162.60     17.99 o
   3   5   2    16832.18    16821.01    140.84 o
   5   5   2    14905.04    14532.14    109.58 o
  -4   6   2     3629.24     3473.53     35.59 o
  -2   6   2     1319.97     1350.02     19.51 o
   0   6   2    11288.52    11598.77     99.84 o
   2   6   2     5646.09     5939.03     56.95 o
   4   6   2     3564.64     3247.18     37.45 o
   6   6   2      888.90      836.16     17.95 o
  -5   7   2      793.78      955.03     19.60 o
  -3   7   2     5983.61     6228.28     55.54 o
  -1   7   2      170.68      176.28      9.09 o
   1   7   2     5154.61     5468.24     61.41 o
   3   7   2    10486.78    10444.55    121.08 o
   5   7   2     3535.32     3762.64     43.86 o
   7   7   2     2461.79     2226.36     31.64 o
  -6   8   2    17967.57    17521.32    152.25 o
  -4   8   2       47.50       21.19      8.06 o
  -2   8   2     2514.56     2545.54     39.09 o
   0   8   2     6300.24     6313.43     69.44 o
   2   8   2     1758.23     1851.79     33.45 o
   4   8   2    10019.24    10301.03    106.25 o
   6   8   2      143.60       96.26     11.79 o
   8   8   2     2862.72     3299.71     41.85 o
  -7   9   2     5051.05     5321.57     63.12 o
  -5   9   2     4784.93     4984.84     52.92 o
  -3   9   2     5657.09     5854.40     56.35 o
  -1   9   2     1083.28     1099.86     23.29 o
   1   9   2     3695.90     3942.93     54.61 o
   3   9   2     6034.92     6682.66     80.78 o
   5   9   2        5.32       14.65     10.64 o
   7   9   2      708.82      618.07     18.57 o
   9   9   2     1088.38     1015.51     24.82 o
  -8  10   2     2050.27     2067.41     37.77 o
  -6  10   2      117.78      147.95     13.61 o
  -4  10   2     2551.35     2756.32     38.26 o
  -2  10   2     1477.00     1602.08     29.25 o
   0  10   2     1129.89     1018.78     25.21 o
   2  10   2     2573.41     2497.36     42.99 o
   4  10   2     4140.48     4912.16     62.46 o
   6  10   2     2451.58     2595.77     41.02 o
   8  10   2      343.74      435.03     18.74 o
  10  10   2        2.97        0.35     12.32 o
  -9  11   2      288.52      260.15     18.63 o
  -7  11   2      250.77      262.98     18.34 o
  -5  11   2       63.79       28.36     11.88 o
  -3  11   2     2045.31     2234.23     34.26 o
  -1  11   2     1313.85     1404.97     28.38 o
   1  11   2     1509.79     1430.72     33.88 o
   3  11   2        2.43        9.36     14.10 o
   5  11   2        5.81       -4.53     12.53 o
   7  11   2      669.66      649.56     23.72 o
   9  11   2     1237.02     1148.90     27.87 o
  11  11   2       84.93       85.58     20.69 o
 -10  12   2     1099.56     1094.07     43.59 o
  -8  12   2        6.85       16.34     14.62 o
  -6  12   2      240.30      222.48     20.57 o
  -4  12   2      242.62      269.86     20.23 o
  -2  12   2      556.19      564.66     21.14 o
   0  12   2       84.59       85.00     15.67 o
   2  12   2      219.57      234.65     20.25 o
   4  12   2       12.07       -4.35     15.41 o
   6  12   2     1415.82     1361.51     34.47 o
   8  12   2       78.46       51.01     15.07 o
  10  12   2      973.49      891.07     34.04 o
  12  12   2      480.98      428.14     52.48 o
 -11  13   2      355.65      296.59     34.22 o
  -9  13   2     2610.22     2661.39     65.22 o
  -7  13   2      240.56      201.57     20.84 o
  -5  13   2      151.24      154.44     17.04 o
  -3  13   2      483.40      552.95     22.92 o
  -1  13   2      352.40      363.85     19.67 o
   1  13   2        7.84       29.78     14.83 o
   3  13   2      822.06      952.68     33.11 o
   5  13   2      287.12      264.54     20.99 o
   7  13   2      239.26      215.01     19.69 o
   9  13   2      734.14      702.29     31.61 o
  11  13   2       29.58        2.93     20.87 o
  13  13   2      134.92       95.79     33.59 o
 -12  14   2       47.22       24.96     34.14 o
 -10  14   2       67.22       35.94     25.93 o
  -8  14   2      764.56      723.94     37.22 o
  -6  14   2      232.17      220.10     25.43 o
  -4  14   2     1206.04     1325.48     34.81 o
  -2  14   2      422.88      408.39     23.33 o
   0  14   2       24.40        4.66     17.17 o
   2  14   2      153.74      114.91     24.32 o
   4  14   2       29.65       39.19     23.39 o
   6  14   2     1155.64     1107.07     47.94 o
   8  14   2       18.46        1.39     19.63 o
  10  14   2      135.61      185.38     25.53 o
  12  14   2      213.06      187.30     30.24 o
  14  14   2      136.12      153.86     33.10 o
 -13  15   2       16.71       35.65     39.94 o
 -11  15   2      695.10      724.45     46.61 o
  -9  15   2      262.98      314.13     34.61 o
  -7  15   2       47.04       46.45     25.38 o
  -5  15   2        9.93        2.36     20.79 o
  -3  15   2      862.87      937.99     48.47 o
  -1  15   2       36.84        5.15     18.98 o
   1  15   2       23.08       16.42     22.42 o
   3  15   2      461.62      538.29     76.44 o
   5  15   2      114.08       80.84     26.48 o
   7  15   2      201.75      166.20     28.26 o
   9  15   2     1468.36     1527.04     54.66 o
  11  15   2        7.60      -17.97     22.52 o
  13  15   2      131.84      175.82     35.37 o
  15  15   2       52.82       18.77     31.91 o
 -14  16   2       11.17       24.43     33.20 o
 -12  16   2        0.61       63.71     30.42 o
 -10  16   2        1.53       -3.90     27.00 o
  -8  16   2       45.66       53.62     27.36 o
  -6  16   2      139.80      141.28     29.10 o
  -4  16   2        0.24       32.61     23.53 o
  -2  16   2      703.54      647.32     39.80 o
   0  16   2       79.63       78.69     28.14 o
   2  16   2       69.57       66.00     31.36 o
   4  16   2      730.80      768.34     63.84 o
   6  16   2      183.52      176.38     36.17 o
   8  16   2        3.90       -0.74     23.73 o
  10  16   2      103.54       72.12     26.95 o
  12  16   2       44.90       25.26     26.98 o
  14  16   2        2.49        9.14     30.60 o
  16  16   2        0.05      -30.44     30.44 o
 -15  17   2       66.43       -2.80     33.63 o
 -13  17   2        0.00       11.20     30.71 o
 -11  17   2        7.92       44.70     28.86 o
  -9  17   2        5.07      -16.50     24.79 o
  -7  17   2      670.38      733.07     69.84 o
  -5  17   2      129.90      143.27     30.01 o
  -3  17   2       51.87       49.92     29.68 o
  -1  17   2       11.97        2.83     29.88 o
   1  17   2        9.42      -11.62     36.09 o
   3  17   2        2.41        0.68     33.96 o
   5  17   2       68.78       70.27     33.25 o
   7  17   2       92.48      108.23     30.09 o
   9  17   2       78.07       74.06     26.83 o
  11  17   2        4.95      -12.55     27.94 o
  13  17   2       14.03       56.89     32.45 o
  15  17   2       17.92       32.42     34.55 o
  17  17   2        4.61       52.37     58.30 o
 -16  18   2        1.89       26.35     41.79 o
 -14  18   2      213.60      282.39     48.29 o
 -12  18   2       21.37       34.24     32.85 o
 -10  18   2        0.11      -19.44     27.02 o
  -8  18   2       64.43       19.06     28.21 o
  -6  18   2        2.11      -29.89     29.89 o
  -4  18   2      781.49      795.92     61.15 o
  -2  18   2      724.50      729.19     44.83 o
   0  18   2      167.05      106.18     37.55 o
   2  18   2       66.14      108.61     46.47 o
   4  18   2       71.66       22.91     56.91 o
   6  18   2       52.11       62.20     42.02 o
   8  18   2       10.48        7.58     26.03 o
  10  18   2       63.04        0.19     30.09 o
  12  18   2       16.24       27.11     46.19 o
  14  18   2       44.36       33.31     35.28 o
  16  18   2       27.52      -21.14     39.43 o
 -15  19   2       16.17      -16.37     46.89 o
 -13  19   2        4.15      -34.53     34.53 o
 -11  19   2        0.29       25.34     34.04 o
  -9  19   2       29.47       10.33     58.71 o
  -7  19   2       32.76       55.37     30.06 o
  -5  19   2       30.83       11.69     27.16 o
  -3  19   2      233.34      222.23     35.10 o
  -1  19   2      310.19      313.66     45.50 o
   1  19   2        4.86       16.17     58.25 o
   3  19   2      125.55      119.80     69.34 o
   5  19   2      154.13      135.16     48.60 o
   7  19   2        4.41       10.32     28.39 o
   9  19   2      153.01      119.61     34.02 o
  11  19   2       67.81       82.90     41.57 o
  13  19   2       58.11      121.80     38.69 o
  15  19   2        0.02        9.18     42.37 o
 -14  20   2        7.67        4.92     59.38 o
 -12  20   2        0.52        4.06     37.81 o
 -10  20   2      101.29       62.21     40.93 o
  -8  20   2       11.25       19.60     33.55 o
  -6  20   2      115.46       94.57     35.19 o
  -4  20   2       10.21       -0.12     31.77 o
  -2  20   2        0.78      -27.16     54.89 o
   0  20   2       22.39       45.83     65.89 o
   2  20   2       93.77      -19.92     67.09 o
   4  20   2      350.13      287.82     56.86 o
   6  20   2       21.76      -26.06     53.91 o
   8  20   2        0.20       13.60     30.77 o
  10  20   2        0.00       24.91     32.58 o
  12  20   2       36.45       59.55     36.90 o
  14  20   2       12.39       11.00     41.77 o
 -13  21   2        8.12      133.05     56.00 o
 -11  21   2        0.91       74.01     54.88 o
  -9  21   2       14.91       17.09     51.52 o
  -7  21   2       68.00      110.21     40.19 o
  -5  21   2      110.61      144.01     38.79 o
  -3  21   2        1.48      -26.20     41.81 o
  -1  21   2        9.66       50.77     66.79 o
   1  21   2        3.34      -20.52     64.54 o
   3  21   2        0.55      -44.48     63.80 o
   5  21   2       79.91       92.85     69.19 o
   7  21   2       12.16       -2.58     37.00 o
   9  21   2       45.56       74.85     35.46 o
  11  21   2       18.73       -0.10     34.42 o
  13  21   2       14.52       38.07     45.19 o
 -10  22   2       87.05       83.23     56.32 o
  -8  22   2        6.10       53.40     76.38 o
  -6  22   2       24.23       26.05     49.72 o
  -4  22   2        0.02       55.25     47.10 o
  -2  22   2        0.00      -28.38     44.09 o
   0  22   2        9.65      -27.55     72.63 o
   2  22   2       31.51      -34.59     66.04 o
   4  22   2        9.06      -20.37     63.20 o
   6  22   2        4.07       13.78     45.16 o
   8  22   2        2.13        8.94     34.11 o
  10  22   2       40.47       93.58     39.44 o
  -9  23   2        3.54       19.26     53.16 o
  -7  23   2       48.15       30.92     51.69 o
  -5  23   2        0.44       33.93     50.53 o
  -3  23   2       12.75      -45.16     45.16 o
   5  23   2       37.29       -3.29     69.94 o
   7  23   2       10.35        4.26     34.80 o
   9  23   2       23.13       34.26     37.45 o
  -6  24   2        0.98      -33.55     63.95 o
  -4  24   2        2.12      135.83     76.97 o
   4  24   2        9.30      -60.50     60.50 o
   6  24   2        8.82       41.10     41.74 o
   0   1   3      337.86      344.97      6.66 o
  -1   2   3    42053.40    42905.43    327.87 o
   1   2   3     6047.53     5619.74     43.01 o
  -2   3   3     5405.64     6028.68     53.81 o
   0   3   3    42784.54    41972.20    332.53 o
   2   3   3    66083.26    67398.24    486.04 o
  -3   4   3    12594.40    12227.10     91.13 o
  -1   4   3      152.01      104.74      5.92 o
   1   4   3      613.28      590.53     13.04 o
   3   4   3    41688.51    39507.74    383.41 o
  -4   5   3    17247.08    17093.82    137.14 o
  -2   5   3     5696.10     5577.94     50.53 o
   0   5   3      867.47      804.75     14.39 o
   2   5   3    32626.63    32470.27    275.70 o
   4   5   3      870.74      690.01     17.59 o
  -5   6   3    12251.40    12436.25    109.86 o
  -3   6   3     1975.40     1956.51     30.85 o
  -1   6   3      318.97      399.78     13.63 o
   1   6   3      556.51      540.50     14.30 o
   3   6   3     5716.65     5473.08     64.85 o
   5   6   3    11909.62    12061.76    113.39 o
  -6   7   3    14888.03    15840.12    132.50 o
  -4   7   3    13991.95    14721.65    134.93 o
  -2   7   3    11115.83    10938.02    101.47 o
   0   7   3       39.49       23.54      7.88 o
   2   7   3       22.82       19.91      9.09 o
   4   7   3     1979.08     2481.08     39.42 o
   6   7   3       61.39       30.28     10.41 o
  -7   8   3      244.31      259.71     13.82 o
  -5   8   3       32.79       16.64     11.58 o
  -3   8   3     2585.51     2760.68     36.92 o
  -1   8   3       93.95      139.08     10.02 o
   1   8   3     3990.14     4314.09     70.85 o
   3   8   3       25.09       29.00     10.89 o
   5   8   3     4556.65     4698.33     63.20 o
   7   8   3     1519.79     1482.43     29.75 o
  -8   9   3     4892.20     4981.26     58.91 o
  -6   9   3     5655.45     5553.16     60.59 o
  -4   9   3     1431.58     1447.69     26.91 o
  -2   9   3     6080.44     6707.49     75.29 o
   0   9   3      507.16      472.15     17.15 o
   2   9   3      720.40      650.34     21.11 o
   4   9   3     1007.85     1019.40     29.65 o
   6   9   3        0.03       -3.01     12.29 o
   8   9   3      511.04      624.58     21.45 o
  -9  10   3      930.97     1018.05     27.91 o
  -7  10   3      450.11      536.47     20.29 o
  -5  10   3       14.17       17.12     10.64 o
  -3  10   3     2365.36     2558.77     43.45 o
  -1  10   3     4690.90     4773.70     65.08 o
   1  10   3      146.33      138.04     15.34 o
   3  10   3     2504.11     2435.57     46.20 o
   5  10   3       23.73       15.09     12.78 o
   7  10   3       81.86       59.62     12.90 o
   9  10   3       57.05       41.95     13.83 o
 -10  11   3       13.63        4.51     17.90 o
  -8  11   3     1286.21     1241.66     33.09 o
  -6  11   3       57.42       86.89     13.71 o
  -4  11   3      130.63      141.89     16.89 o
  -2  11   3      467.15      531.03     22.46 o
   0  11   3      168.65      110.62     17.78 o
   2  11   3     1617.60     1636.47     36.05 o
   4  11   3       71.02      124.90     17.04 o
   6  11   3      290.68      305.94     19.94 o
   8  11   3       80.18       68.74     14.60 o
  10  11   3      477.89      489.86     23.84 o
 -11  12   3      242.54      194.73     26.83 o
  -9  12   3      384.95      399.32     27.22 o
  -7  12   3        7.49       -1.93     14.05 o
  -5  12   3      355.72      310.62     17.90 o
  -3  12   3      476.26      534.15     21.87 o
  -1  12   3     1101.33      927.68     26.38 o
   1  12   3       67.87       83.31     15.71 o
   3  12   3      116.69       94.59     18.77 o
   5  12   3      213.79      216.22     21.35 o
   7  12   3       51.13       65.77     14.64 o
   9  12   3     2794.37     2736.59     55.13 o
  11  12   3       78.14      131.26     23.02 o
 -12  13   3       77.90       47.36     26.15 o
 -10  13   3       45.26       44.48     22.33 o
  -8  13   3      291.37      280.36     31.45 o
  -6  13   3      467.72      460.81     24.47 o
  -4  13   3        0.19      -12.23     12.23 o
  -2  13   3       16.16       16.35     13.19 o
   0  13   3      335.39      354.65     23.64 o
   2  13   3       60.05       80.69     18.36 o
   4  13   3      593.79      484.02     26.24 o
   6  13   3        5.90       33.94     17.73 o
   8  13   3      937.00     1021.38     35.79 o
  10  13   3       40.14       21.90     24.10 o
  12  13   3       70.53       67.98     24.29 o
 -13  14   3      212.33      245.94     35.17 o
 -11  14   3       84.65       66.89     34.84 o
  -9  14   3      133.55      131.22     30.32 o
  -7  14   3        8.74       -6.47     20.05 o
  -5  14   3      620.44      572.61     27.33 o
  -3  14   3        5.59      -14.63     14.63 o
  -1  14   3      809.63      843.57     39.55 o
   1  14   3      267.41      241.21     22.11 o
   3  14   3        7.30        8.87     20.87 o
   5  14   3      566.29      622.54     33.48 o
   7  14   3       41.99      -16.30     24.68 o
   9  14   3     2879.73     2963.52     74.30 o
  11  14   3      143.03      176.12     29.08 o
  13  14   3      140.00       76.72     30.42 o
 -14  15   3      112.31       78.65     32.71 o
 -12  15   3      250.71      278.89     40.77 o
 -10  15   3      210.99      236.99     32.79 o
  -8  15   3       11.35       27.82     24.30 o
  -6  15   3      205.90      271.86     28.09 o
  -4  15   3     1239.68     1244.96     44.53 o
  -2  15   3       13.05       28.16     17.76 o
   0  15   3        9.30      -12.97     22.04 o
   2  15   3      112.20      109.47     30.50 o
   4  15   3       30.09        1.16     22.74 o
   6  15   3       14.60       -4.65     22.12 o
   8  15   3      814.86      828.61     42.18 o
  10  15   3      140.73      115.81     27.86 o
  12  15   3       24.90       21.91     25.16 o
  14  15   3       14.42        5.13     30.57 o
 -15  16   3      181.56      225.81     43.94 o
 -13  16   3        7.09        4.77     29.95 o
 -11  16   3      180.29      190.87     34.14 o
  -9  16   3       55.95       44.82     31.58 o
  -7  16   3      701.38      734.10     44.06 o
  -5  16   3       24.23       21.72     21.45 o
  -3  16   3       43.92       63.95     21.82 o
  -1  16   3        1.40      -22.87     22.87 o
   1  16   3       51.50       28.42     25.47 o
   3  16   3       70.56       75.48     31.51 o
   5  16   3      109.23      104.46     44.39 o
   7  16   3        0.42       -2.39     53.76 o
   9  16   3       17.83       34.26     25.36 o
  11  16   3        9.55        8.29     24.58 o
  13  16   3        3.90      -27.85     27.85 o
  15  16   3        0.18       19.42     32.94 o
 -16  17   3        5.27      -35.98     35.98 o
 -14  17   3        5.64       14.43     37.10 o
 -12  17   3        0.40      -28.70     28.70 o
 -10  17   3        2.43      -24.30     24.30 o
  -8  17   3       69.27       34.31     27.40 o
  -6  17   3      235.31      206.63     31.50 o
  -4  17   3     1043.85     1185.40     52.53 o
  -2  17   3      349.18      380.22     43.17 o
   0  17   3        0.23      -27.44     27.44 o
   2  17   3       10.09      -34.55     35.89 o
   4  17   3       51.71       39.88     39.63 o
   6  17   3      140.61      155.87     56.16 o
   8  17   3       66.23      110.16     27.72 o
  10  17   3        1.56      -13.21     33.65 o
  12  17   3       26.59       47.20     31.83 o
  14  17   3        2.26       26.27     31.97 o
  16  17   3       13.40       51.15     40.76 o
 -15  18   3        1.06       61.01     80.72 o
 -13  18   3       24.23       70.62     37.51 o
 -11  18   3        2.85      -11.85     38.58 o
  -9  18   3        7.96       -9.69     29.55 o
  -7  18   3      389.42      344.19     37.14 o
  -5  18   3        8.80       30.21     28.47 o
  -3  18   3      561.45      526.22     40.36 o
  -1  18   3       53.16        8.81     34.17 o
   1  18   3      405.82      356.12     86.41 o
   3  18   3       30.27      -10.63     55.56 o
   5  18   3      305.39      248.58     53.09 o
   7  18   3       56.87      103.95     31.67 o
   9  18   3        0.95      -23.91     23.91 o
  11  18   3       77.48       45.69     31.93 o
  13  18   3       66.95       11.96     34.28 o
  15  18   3        1.62      -21.56     38.62 o
 -14  19   3       10.75       32.12     49.98 o
 -12  19   3       25.12       13.62     48.60 o
 -10  19   3        0.09      -14.60     31.50 o
  -8  19   3       62.88       35.91     33.45 o
  -6  19   3       13.36       50.89     33.65 o
  -4  19   3      122.47      163.44     37.81 o
  -2  19   3       25.37       52.81    123.55 o
   0  19   3      114.03      107.46     48.56 o
   2  19   3        1.52        0.30     58.25 o
   4  19   3       43.36       52.80     55.71 o
   6  19   3      399.88      440.71     64.11 o
   8  19   3       36.44       45.94     28.75 o
  10  19   3       15.24       32.20     33.04 o
  12  19   3       72.18       -6.36     33.35 o
  14  19   3       60.97       74.94     54.16 o
 -13  20   3       21.67       76.78     66.57 o
 -11  20   3        4.49        2.41     96.59 o
  -9  20   3        0.23       -2.29     47.72 o
  -7  20   3        5.07       73.56     48.76 o
  -5  20   3       22.25       16.84     32.52 o
  -3  20   3      682.58      792.32     76.56 o
  -1  20   3      437.91      545.82    116.43 o
   1  20   3        7.27       18.57     63.20 o
   3  20   3       71.13       59.45     66.64 o
   5  20   3        0.05      -42.22     42.22 o
   7  20   3      217.02      262.03     39.63 o
   9  20   3        7.04       16.24     31.75 o
  11  20   3       30.40       44.59     45.53 o
  13  20   3        5.36       -9.00     40.63 o
 -12  21   3        7.48      118.79     59.30 o
 -10  21   3       49.04       16.08     50.38 o
  -8  21   3      134.13       67.25     49.90 o
  -6  21   3       82.76       91.13     50.38 o
  -4  21   3        0.39        5.76     43.74 o
  -2  21   3       28.94       13.44     47.55 o
   0  21   3        8.84       63.35     77.42 o
   2  21   3        0.10      -45.53     60.80 o
   4  21   3       22.66        8.62     47.07 o
   6  21   3       26.43       59.95     38.73 o
   8  21   3        0.83      -23.43     31.53 o
  10  21   3       29.44       21.65     35.45 o
  12  21   3       31.91       33.26     42.55 o
 -11  22   3        5.49      -28.94     49.89 o
  -9  22   3        4.74      -18.91     91.20 o
  -7  22   3      172.49      174.38     60.38 o
  -5  22   3        4.17      -14.41     53.99 o
  -3  22   3       17.04      125.01     54.37 o
  -1  22   3        8.21       41.03     70.38 o
   1  22   3        0.98       26.51     74.73 o
   3  22   3       28.17       71.59     53.04 o
   5  22   3       38.86      -31.15     67.69 o
   7  22   3        5.55      -27.22     35.73 o
   9  22   3        4.25        6.46     34.99 o
  11  22   3        7.58       42.01     41.79 o
  -8  23   3        2.50       66.28     58.54 o
  -6  23   3        0.42       93.65     55.01 o
  -4  23   3        4.70       18.08     51.48 o
  -2  23   3       37.73       -8.84     83.56 o
   0  23   3        0.12       62.60     76.08 o
   4  23   3       89.83       44.48     73.68 o
   6  23   3       33.53       11.21     63.54 o
   8  23   3        0.84      -38.20     38.20 o
  -5  24   3        0.02        8.91     53.62 o
  -3  24   3        2.05       44.33     68.59 o
   3  24   3        0.27      -14.68     66.19 o
   5  24   3        1.52      -66.94     66.94 o
   0   0   4    19499.12    24507.66    358.32 o
   1   1   4    28017.18    26406.23    201.12 o
   0   2   4      154.51      119.12      5.56 o
   2   2   4      237.83      215.63      7.12 o
  -1   3   4     5342.46     5832.25     51.92 o
   1   3   4    19745.92    20131.58    172.67 o
   3   3   4    11719.69    12157.08    102.57 o
  -2   4   4     3895.56     3686.98     38.63 o
   0   4   4     2751.46     2827.35     34.21 o
   2   4   4     4207.05     3631.07     39.33 o
   4   4   4    12197.05    12430.21    112.78 o
  -3   5   4       41.27       68.21      8.14 o
  -1   5   4     4203.32     4357.98     70.68 o
   1   5   4     1581.97     1515.07     30.16 o
   3   5   4       22.13       22.75      7.73 o
   5   5   4    21100.32    22220.70    195.51 o
  -4   6   4    14471.07    14099.61    135.83 o
  -2   6   4     4883.55     4656.68     52.33 o
   0   6   4     1603.05     1440.54     25.17 o
   2   6   4        0.42        1.92      7.49 o
   4   6   4     1927.60     1643.24     33.97 o
   6   6   4     3945.84     3990.21     47.91 o
  -5   7   4     1271.31     1261.30     25.89 o
  -3   7   4        0.00       -3.29      8.61 o
  -1   7   4     3508.12     3206.75     42.76 o
   1   7   4     4924.89     4905.73     97.02 o
   3   7   4       18.96       -7.67      7.94 o
   5   7   4     3648.25     3875.60     53.77 o
   7   7   4     1267.38     1084.70     25.31 o
  -6   8   4     4285.08     4482.46     61.54 o
  -4   8   4        9.80        6.25      9.34 o
  -2   8   4    10410.29    10903.23    102.62 o
   0   8   4     6867.57     6835.46     78.95 o
   2   8   4     1449.68     1708.22     32.31 o
   4   8   4     7332.59     7733.64     90.56 o
   6   8   4     1563.76     1565.20     31.76 o
   8   8   4     1676.34     1685.99     32.50 o
  -7   9   4     5879.05     5727.09     76.78 o
  -5   9   4      198.67      193.44     14.60 o
  -3   9   4     3930.15     4019.11     52.13 o
  -1   9   4     1362.98     1410.57     28.92 o
   1   9   4     1644.18     1705.71     35.91 o
   3   9   4      305.88      293.91     17.76 o
   5   9   4     1637.79     1786.36     36.31 o
   7   9   4     2729.37     2748.07     44.06 o
   9   9   4      154.25      181.47     15.69 o
  -8  10   4       55.22       27.20     13.01 o
  -6  10   4      217.39      233.93     15.84 o
  -4  10   4     1505.72     1523.80     31.06 o
  -2  10   4       78.66       85.91     12.68 o
   0  10   4      106.55       99.12     14.90 o
   2  10   4      105.39      114.65     18.72 o
   4  10   4        0.22      -12.20     12.20 o
   6  10   4       93.25      102.78     15.35 o
   8  10   4       44.85       56.48     13.43 o
  10  10   4       21.32       25.92     14.57 o
  -9  11   4     1483.76     1407.22     36.41 o
  -7  11   4        3.32       13.33     13.98 o
  -5  11   4      439.35      460.97     18.78 o
  -3  11   4      185.22      230.13     15.63 o
  -1  11   4      326.98      235.53     18.95 o
   1  11   4      234.53      168.79     17.29 o
   3  11   4      732.09      788.62     34.40 o
   5  11   4      133.79      147.06     16.52 o
   7  11   4      103.00       90.13     15.85 o
   9  11   4     1057.23     1118.67     30.58 o
  11  11   4      305.69      338.52     26.74 o
 -10  12   4       12.06      -17.40     20.17 o
  -8  12   4     7444.41     7079.94     89.07 o
  -6  12   4       57.78       70.48     14.64 o
  -4  12   4      505.71      522.72     20.05 o
  -2  12   4       45.23       26.91     13.40 o
   0  12   4      292.72      320.97     24.07 o
   2  12   4      498.64      474.83     24.96 o
   4  12   4       14.31       28.39     15.68 o
   6  12   4      139.26       65.33     16.36 o
   8  12   4      262.60      200.91     18.09 o
  10  12   4       21.38       -5.71     19.81 o
  12  12   4      522.08      537.16     39.39 o
 -11  13   4       25.44       31.09     23.92 o
  -9  13   4      910.57      939.22     39.83 o
  -7  13   4      290.80      287.35     28.44 o
  -5  13   4      223.86      217.70     18.42 o
  -3  13   4       89.32      108.56     14.64 o
  -1  13   4      362.66      314.23     23.06 o
   1  13   4      230.07      240.19     21.90 o
   3  13   4        6.98      -10.55     15.67 o
   5  13   4       31.87       34.11     17.30 o
   7  13   4      885.10      891.63     38.82 o
   9  13   4     1019.16     1066.29     40.02 o
  11  13   4       61.06       38.86     24.47 o
  13  13   4        0.45       14.17     27.00 o
 -12  14   4        7.05       20.79     26.20 o
 -10  14   4       32.12       42.86     23.93 o
  -8  14   4      108.06       57.62     21.63 o
  -6  14   4      594.06      614.51     34.73 o
  -4  14   4     1045.73     1107.43     34.63 o
  -2  14   4       91.06       65.43     18.02 o
   0  14   4       13.83      -16.17     16.17 o
   2  14   4        2.74        9.07     18.68 o
   4  14   4       74.39       66.45     20.66 o
   6  14   4        2.05      -12.71     19.28 o
   8  14   4      836.55      816.44     40.25 o
  10  14   4       66.08       62.06     25.09 o
  12  14   4      154.97      124.16     27.36 o
  14  14   4        2.42       32.50     28.90 o
 -13  15   4        6.00      -15.10     27.65 o
 -11  15   4       66.29       46.64     27.28 o
  -9  15   4       16.91      -10.95     22.92 o
  -7  15   4       52.77       94.10     23.50 o
  -5  15   4     1250.29     1311.22     45.64 o
  -3  15   4      155.16      122.90     21.15 o
  -1  15   4       25.98       17.84     23.80 o
   1  15   4        4.03       18.51     23.94 o
   3  15   4      203.85      187.58     28.96 o
   5  15   4       14.04        1.43     23.23 o
   7  15   4      719.64      736.36     52.35 o
   9  15   4      422.51      361.72     33.33 o
  11  15   4       98.05      109.98     28.09 o
  13  15   4       35.54        5.55     28.49 o
  15  15   4       10.43       14.02     34.44 o
 -14  16   4        0.68        4.92     34.22 o
 -12  16   4        3.71       17.33     31.15 o
 -10  16   4      112.22       73.30     28.54 o
  -8  16   4      186.39      137.35     28.58 o
  -6  16   4      121.77      101.12     24.36 o
  -4  16   4     1229.00     1495.90     50.36 o
  -2  16   4        2.46      -14.31     25.47 o
   0  16   4        0.02      -22.67     22.67 o
   2  16   4       12.62       -8.24     30.89 o
   4  16   4       14.16       40.36     30.96 o
   6  16   4     2218.92     2134.20     82.18 o
   8  16   4      192.08      262.74     31.80 o
  10  16   4      136.82      169.39     30.47 o
  12  16   4        0.08       -3.20     25.78 o
  14  16   4       20.24        6.14     36.46 o
  16  16   4       16.70       25.58     39.65 o
 -15  17   4       41.23       38.72     67.91 o
 -13  17   4       92.14       62.44     37.16 o
 -11  17   4        2.57       -8.97     30.59 o
  -9  17   4        1.53      -31.83     31.83 o
  -7  17   4       38.38       26.67     26.69 o
  -5  17   4      254.31      240.18     40.16 o
  -3  17   4      142.73      201.78     81.69 o
  -1  17   4        9.21       -9.79     26.47 o
   1  17   4      297.18      313.47     53.46 o
   3  17   4       74.76       91.05     42.41 o
   5  17   4       31.97       -7.99     39.44 o
   7  17   4       11.10       -9.96     31.37 o
   9  17   4        2.08      -23.39     23.39 o
  11  17   4       11.86      -20.33     25.63 o
  13  17   4        0.21      -45.64     45.64 o
  15  17   4        9.65      -27.86     35.94 o
  17  17   4       22.03      -29.17     47.75 o
 -16  18   4       14.43       11.61     52.73 o
 -14  18   4       21.13       43.75     47.16 o
 -12  18   4        3.38        8.40     59.23 o
 -10  18   4       58.96       69.66     49.44 o
  -8  18   4      114.76      135.33     34.40 o
  -6  18   4      126.99      164.28     44.26 o
  -4  18   4      368.66      408.14     50.43 o
  -2  18   4        0.09      -39.46     39.46 o
   0  18   4       32.36      -38.01     38.01 o
   2  18   4      410.69      436.99     85.96 o
   4  18   4       29.60      -36.87     40.77 o
   6  18   4      255.84      229.32     41.92 o
   8  18   4      186.47      187.37     31.42 o
  10  18   4       36.14        5.50     27.15 o
  12  18   4       29.82       -8.83     35.99 o
  14  18   4        1.88      -37.35     37.35 o
  16  18   4        2.84        6.01     50.70 o
 -15  19   4        3.19      126.62     59.85 o
 -13  19   4       71.80      183.61     59.39 o
 -11  19   4      121.44      123.90     58.78 o
  -9  19   4        0.45      -10.08     78.17 o
  -7  19   4       53.04       79.86     56.23 o
  -5  19   4      266.22      207.79     55.01 o
  -3  19   4       80.21       73.09     48.53 o
  -1  19   4      110.96      116.94     50.65 o
   1  19   4       90.17      -40.88     58.85 o
   3  19   4       18.94      -27.31     40.11 o
   5  19   4       38.87       32.74     42.72 o
   7  19   4       20.18      -34.10     54.07 o
   9  19   4        5.64      -21.76     26.26 o
  11  19   4       94.37       76.54     44.65 o
  13  19   4        5.80       -8.76     35.57 o
  15  19   4        4.98       74.12     58.80 o
 -14  20   4       54.09       24.16     95.77 o
 -12  20   4       17.72       52.77     55.64 o
 -10  20   4       18.67        3.21    105.73 o
  -8  20   4       11.70      124.43     51.93 o
  -6  20   4       32.95       57.98     52.94 o
  -4  20   4      526.58      462.59     65.36 o
  -2  20   4        4.85       14.37     58.25 o
   0  20   4      402.24      402.99     92.10 o
   2  20   4      182.01      221.49     82.52 o
   4  20   4       10.84      -64.54     64.54 o
   6  20   4        1.95       27.79     43.29 o
   8  20   4        1.43       -2.54     28.80 o
  10  20   4      251.51      188.36     45.52 o
  12  20   4        4.82      -12.32     45.44 o
  14  20   4        2.12      -33.84     39.88 o
 -11  21   4       21.35        5.05     53.46 o
  -9  21   4       44.49       66.42     52.48 o
  -7  21   4        4.09       47.90     51.21 o
  -5  21   4      147.89      108.22     52.52 o
  -3  21   4        0.00       29.70     49.49 o
  -1  21   4        0.30       -7.50     44.58 o
   1  21   4       65.35      159.04     79.97 o
   3  21   4       45.59      110.26     53.82 o
   5  21   4       70.39       36.10     50.55 o
   7  21   4        2.46      -30.62     30.62 o
   9  21   4       52.79       41.06     38.62 o
  11  21   4       48.29      116.58     44.85 o
 -10  22   4       19.63      -13.11     53.02 o
  -8  22   4      120.26      164.95     59.85 o
  -6  22   4       50.75       43.01     51.53 o
  -4  22   4        3.86      -22.14     75.78 o
  -2  22   4        6.44      -42.38    100.71 o
   0  22   4       96.23       83.26     73.53 o
   2  22   4      108.38      126.71     57.35 o
   4  22   4       15.56       -0.96     50.91 o
   6  22   4        3.90       26.54     48.46 o
   8  22   4        2.11       54.46     43.37 o
  10  22   4       17.57      -24.23     40.08 o
  -7  23   4       20.06      -34.99     52.29 o
  -5  23   4        0.02        8.28     51.45 o
  -3  23   4       30.06      -25.90     53.11 o
  -1  23   4        0.63       98.09     84.76 o
   1  23   4        9.43      -77.87     77.87 o
   3  23   4        0.16       22.39     71.13 o
   5  23   4        3.82      -50.17     62.90 o
   7  23   4       16.29      -36.88     37.31 o
  -4  24   4        8.15      -30.36     52.12 o
  -2  24   4       14.98      -20.07     83.56 o
   0  24   4       21.72       -3.74     80.87 o
   2  24   4        0.93       61.55     77.87 o
   4  24   4        2.84      -20.97     68.29 o
   0   1   5     2837.40     2824.28     26.62 o
  -1   2   5      218.78      176.48      8.39 o
   1   2   5     1270.07     1396.40     15.56 o
  -2   3   5    27134.54    26664.39    256.85 o
   0   3   5      966.70     1007.18     13.47 o
   2   3   5     1553.43     1366.44     18.80 o
  -3   4   5      663.11      564.18     16.36 o
  -1   4   5     6310.41     6599.93     66.10 o
   1   4   5     1333.72     1441.22     19.88 o
   3   4   5     3391.64     3094.61     36.30 o
  -4   5   5     4816.99     5268.35     62.85 o
  -2   5   5     1124.32     1126.63     23.95 o
   0   5   5      873.21      835.62     19.47 o
   2   5   5     2469.50     2882.03     36.76 o
   4   5   5     8806.94     9040.46     91.06 o
  -5   6   5      855.85      851.24     19.61 o
  -3   6   5     5164.82     5426.52     59.38 o
  -1   6   5        0.28       -4.19      9.99 o
   1   6   5     6819.90     6626.08     69.93 o
   3   6   5     4680.63     4396.41     51.05 o
   5   6   5       77.04       86.15     10.32 o
  -6   7   5     2238.84     1942.65     38.28 o
  -4   7   5     1833.96     2041.65     31.75 o
  -2   7   5      941.93     1038.71     27.01 o
   0   7   5     6425.70     6147.57     75.13 o
   2   7   5     1471.83     1481.75     28.44 o
   4   7   5     2107.68     2543.16     51.20 o
   6   7   5    16191.04    17295.41    159.76 o
  -7   8   5        0.00       -6.42     21.23 o
  -5   8   5    15578.85    15929.33    156.34 o
  -3   8   5     1098.77     1132.00     25.19 o
  -1   8   5     2782.31     3291.38     44.78 o
   1   8   5       34.62       23.50      9.20 o
   3   8   5      126.28      129.08     16.83 o
   5   8   5     1806.53     1793.30     37.88 o
   7   8   5     3382.52     3280.65     45.71 o
  -8   9   5       21.12        6.39     11.22 o
  -6   9   5      635.54      608.26     21.15 o
  -4   9   5      579.83      729.66     21.86 o
  -2   9   5      230.98      222.41     17.89 o
   0   9   5     7666.27     7690.89     88.82 o
   2   9   5      331.31      267.09     21.40 o
   4   9   5      347.23      298.08     18.35 o
   6   9   5     1884.62     1934.11     42.14 o
   8   9   5       17.30       18.15     10.94 o
  -9  10   5      218.20      182.04     24.61 o
  -7  10   5     1055.12     1122.92     38.85 o
  -5  10   5      266.12      319.13     15.86 o
  -3  10   5      218.49      170.78     13.15 o
  -1  10   5      389.91      438.51     21.34 o
   1  10   5      131.42      102.36     14.95 o
   3  10   5     1418.06     1440.60     49.49 o
   5  10   5       49.24       84.60     14.91 o
   7  10   5      823.44      799.39     26.43 o
   9  10   5      287.69      270.92     18.05 o
 -10  11   5     2101.74     2080.62     56.32 o
  -8  11   5      821.02      753.84     39.77 o
  -6  11   5      500.81      525.48     21.82 o
  -4  11   5        4.05       -4.88     10.40 o
  -2  11   5      175.59      132.35     15.38 o
   0  11   5      513.47      462.18     22.86 o
   2  11   5     1878.79     2237.24     53.14 o
   4  11   5     1558.43     1587.20     39.99 o
   6  11   5     1716.46     1669.54     39.02 o
   8  11   5       59.86       26.67     13.71 o
  10  11   5      817.31      769.52     36.27 o
 -11  12   5      432.46      422.78     31.26 o
  -9  12   5       59.19       20.80     19.61 o
  -7  12   5      249.68      269.81     21.38 o
  -5  12   5       32.92       16.11     11.73 o
  -3  12   5       62.78       77.30     14.05 o
  -1  12   5        2.82        7.87     14.87 o
   1  12   5        7.20       25.64     15.56 o
   3  12   5      385.03      419.61     24.23 o
   5  12   5      281.41      220.29     19.57 o
   7  12   5       11.19       21.13     15.43 o
   9  12   5     1103.39     1158.70     44.28 o
  11  12   5      102.50       57.34     25.79 o
 -12  13   5       48.36       40.56     25.48 o
 -10  13   5      567.12      586.74     34.66 o
  -8  13   5      600.98      574.95     32.41 o
  -6  13   5      143.57      140.79     21.61 o
  -4  13   5      473.33      463.58     21.84 o
  -2  13   5      138.04       68.72     15.48 o
   0  13   5     1004.77     1058.88     35.94 o
   2  13   5     1119.46     1099.79     34.44 o
   4  13   5        0.17      -10.89     16.21 o
   6  13   5      692.52      668.52     33.86 o
   8  13   5      608.84      591.39     31.54 o
  10  13   5      147.99      122.41     25.69 o
  12  13   5       43.80       30.48     24.92 o
 -13  14   5       80.50       72.38     52.97 o
 -11  14   5       13.13        1.70     27.13 o
  -9  14   5       74.71       26.03     21.41 o
  -7  14   5      235.89      254.25     36.33 o
  -5  14   5       28.15       37.90     17.93 o
  -3  14   5       10.81       -1.53     13.65 o
  -1  14   5     1921.51     1908.93     53.97 o
   1  14   5      325.84      258.36     25.91 o
   3  14   5      864.47      838.76     40.95 o
   5  14   5       57.99       71.99     22.20 o
   7  14   5        0.40      -23.55     33.34 o
   9  14   5      551.99      497.78     35.36 o
  11  14   5        0.19       -0.68     23.07 o
  13  14   5       18.73       19.81     27.65 o
 -14  15   5       15.07      -29.57     29.57 o
 -12  15   5      170.36      181.32     37.01 o
 -10  15   5      231.60      203.10     31.15 o
  -8  15   5      220.46      208.52     26.34 o
  -6  15   5      167.57      175.49     29.17 o
  -4  15   5      128.16      134.98     21.68 o
  -2  15   5     1059.35     1031.39     46.82 o
   0  15   5      260.47      274.24     31.77 o
   2  15   5       47.64       20.22     22.28 o
   4  15   5       45.85       77.10     30.38 o
   6  15   5        1.35      -25.08     25.08 o
   8  15   5      139.75      206.20     31.38 o
  10  15   5        3.37        8.40     24.12 o
  12  15   5       17.80       13.60     26.05 o
  14  15   5       29.98       31.29     32.58 o
 -15  16   5        2.53      -43.20     43.20 o
 -13  16   5        3.56       12.55     43.57 o
 -11  16   5      200.49      126.31     56.17 o
  -9  16   5       99.65       43.75     36.40 o
  -7  16   5      129.87      168.86     28.21 o
  -5  16   5      477.05      505.66     32.59 o
  -3  16   5      165.94      177.24     30.70 o
  -1  16   5       71.47       73.57     27.79 o
   1  16   5       42.09       34.45     29.01 o
   3  16   5      400.38      405.49     59.15 o
   5  16   5       79.77       95.16     33.63 o
   7  16   5        1.96        8.70     31.69 o
   9  16   5     1040.97     1143.56     51.10 o
  11  16   5        0.35       15.01     25.04 o
  13  16   5       18.60       69.37     50.50 o
  15  16   5        1.90       39.05     80.94 o
 -16  17   5       17.74       63.00    122.50 o
 -14  17   5        0.53       -7.50     65.67 o
 -12  17   5        2.87      -38.60     38.60 o
 -10  17   5        7.79       -3.71     42.01 o
  -8  17   5       15.22      -35.66     35.66 o
  -6  17   5      147.62      167.04     36.45 o
  -4  17   5       95.52       77.48     25.66 o
  -2  17   5     1039.09     1247.55     66.12 o
   0  17   5       54.48        8.01     36.73 o
   2  17   5      243.94      246.16     39.16 o
   4  17   5       61.89       69.52     41.21 o
   6  17   5     1113.66     1321.66     68.59 o
   8  17   5      254.00      307.73     34.78 o
  10  17   5        0.55       37.20     38.25 o
  12  17   5        8.38       -8.36     30.18 o
  14  17   5        5.99      -34.04     34.04 o
  16  17   5        1.21      -48.81     48.81 o
 -15  18   5       21.37      105.04     74.80 o
 -13  18   5        5.15       50.04     46.82 o
 -11  18   5        6.38      -19.96     44.33 o
  -9  18   5       35.94       76.25     47.54 o
  -7  18   5      168.83      138.07     58.18 o
  -5  18   5      445.67      443.13     62.77 o
  -3  18   5      167.64      112.90     47.33 o
  -1  18   5      340.47      255.28     56.72 o
   1  18   5       27.65       70.84     45.13 o
   3  18   5       26.75       -8.13     36.85 o
   5  18   5      295.50      238.60     61.25 o
   7  18   5      140.50      125.56     39.07 o
   9  18   5      293.09      380.22     37.49 o
  11  18   5      134.71      139.60     49.05 o
  13  18   5       12.02        7.10     37.36 o
  15  18   5        0.15      -36.93     48.51 o
 -14  19   5        0.02        9.80     52.73 o
 -12  19   5        0.10       17.72     49.81 o
 -10  19   5       26.82       -7.11     46.50 o
  -8  19   5        4.92      -27.46     43.46 o
  -6  19   5       15.63      -39.49     39.49 o
  -4  19   5      233.51      246.35     56.88 o
  -2  19   5       13.92       34.29     44.03 o
   0  19   5       85.49      197.87     54.11 o
   2  19   5      233.91      162.71     65.22 o
   4  19   5       38.63       59.32     48.76 o
   6  19   5       95.35      143.78     40.17 o
   8  19   5       21.58       32.79     28.75 o
  10  19   5       12.73      -19.13     30.91 o
  12  19   5      166.52      147.87     72.09 o
  14  19   5       46.92       98.76     59.72 o
 -13  20   5        9.07       37.08     56.95 o
 -11  20   5       32.07       92.83     57.35 o
  -9  20   5        4.19      -41.93     85.73 o
  -7  20   5        0.15      -41.64     41.64 o
  -5  20   5        4.46       -8.20     42.97 o
  -3  20   5       76.31      137.70     54.34 o
  -1  20   5       48.23       13.18     47.84 o
   1  20   5       64.71       63.80     67.99 o
   3  20   5       76.56      117.02     51.97 o
   5  20   5       61.40       10.04     36.92 o
   7  20   5        5.08       24.80     35.51 o
   9  20   5       12.52        2.74     37.49 o
  11  20   5        0.06      -35.77     35.77 o
  13  20   5       25.10       51.22     73.60 o
 -12  21   5        0.30      -63.16     67.61 o
 -10  21   5       14.81       61.86     55.23 o
  -8  21   5       20.48       65.48     55.05 o
  -6  21   5       66.37       13.86     48.79 o
  -4  21   5       25.05       -8.06     87.01 o
  -2  21   5        4.19       37.60     51.04 o
   0  21   5        1.52      -50.92     67.84 o
   2  21   5       12.34       77.27     51.43 o
   4  21   5        1.05       27.02     51.08 o
   6  21   5       41.73       -9.16     35.99 o
   8  21   5       90.11       87.58     37.29 o
  10  21   5        0.46      -20.10     37.49 o
  12  21   5       51.55       34.63     44.49 o
  -9  22   5        0.76      -56.10     59.53 o
  -7  22   5        3.09       70.20     54.68 o
  -5  22   5       35.43       -1.87     56.68 o
  -3  22   5        0.34        5.88     48.36 o
  -1  22   5       44.15       76.73     52.85 o
   1  22   5      121.17       15.50     56.72 o
   3  22   5      233.84      206.99     62.37 o
   5  22   5       12.97        8.08     38.99 o
   7  22   5        2.78        4.42     35.33 o
   9  22   5        8.39       -4.11     39.57 o
  -6  23   5       51.42       39.34     54.47 o
  -4  23   5        3.02      -27.53     51.72 o
  -2  23   5       45.72       65.14     59.29 o
   0  23   5      109.25      151.55     97.49 o
   2  23   5       71.67      153.25     59.70 o
   4  23   5        2.48       86.96     59.60 o
   6  23   5       44.27       40.45     48.85 o
  -3  24   5        8.17       22.64     55.30 o
  -1  24   5       27.34      116.81     89.55 o
   1  24   5        1.28        0.06     54.20 o
   3  24   5        6.23       73.08     82.37 o
   1   1   6     2226.54     2327.44     27.63 o
   0   2   6      343.03      406.73     11.23 o
   2   2   6     1648.36     1839.78     25.02 o
  -1   3   6      549.21      582.12     15.45 o
   1   3   6      320.24      312.35      8.62 o
   3   3   6      355.77      451.14     11.50 o
  -2   4   6     2961.55     3537.47     39.50 o
   0   4   6     2710.88     2825.29     37.02 o
   2   4   6      902.46      958.95     16.58 o
   4   4   6       21.66       36.87      7.89 o
  -3   5   6     8428.52     8764.64    102.09 o
  -1   5   6        0.13       -6.90      6.90 o
   1   5   6      873.57      987.22     16.86 o
   3   5   6     3917.34     3930.13     49.55 o
   5   5   6      267.96      287.93     13.31 o
  -4   6   6     2810.44     2756.95     36.55 o
  -2   6   6      498.33      521.36     18.54 o
   0   6   6     1185.90     1121.90     24.28 o
   2   6   6     1465.46     1670.79     32.30 o
   4   6   6     4935.09     5480.03     61.52 o
   6   6   6       18.72        6.64      9.57 o
  -5   7   6     2940.95     3002.71     41.37 o
  -3   7   6     4587.59     5148.35     69.86 o
  -1   7   6     7880.83     8341.22    113.34 o
   1   7   6      730.74      754.33     19.19 o
   3   7   6      306.31      295.14     12.82 o
   5   7   6     2391.80     2523.22     37.87 o
   7   7   6        8.61        4.43      9.64 o
  -6   8   6      289.58      285.20     15.32 o
  -4   8   6        1.60       -8.64      8.64 o
  -2   8   6       12.35       17.40     11.50 o
   0   8   6     2640.13     2866.87     46.41 o
   2   8   6     4165.86     4068.17     50.44 o
   4   8   6      403.88      423.23     16.63 o
   6   8   6     3109.53     3144.28     43.90 o
   8   8   6     1376.67     1452.29     28.47 o
  -7   9   6        0.06        2.23     11.67 o
  -5   9   6       31.16       17.33     10.73 o
  -3   9   6     2232.63     1939.05     34.30 o
  -1   9   6      101.91      104.50      9.86 o
   1   9   6        0.36       -4.55      8.24 o
   3   9   6      853.10      680.20     21.28 o
   5   9   6      962.85     1022.50     28.56 o
   7   9   6      540.62      428.61     21.71 o
   9   9   6      653.94      685.07     22.71 o
  -8  10   6       15.32       34.42     13.91 o
  -6  10   6      826.76      785.47     29.42 o
  -4  10   6      232.03      228.44     14.28 o
  -2  10   6     3605.79     3625.12     54.52 o
   0  10   6     1137.21     1157.68     26.87 o
   2  10   6     6606.10     6227.05     86.76 o
   4  10   6      229.08      301.14     20.29 o
   6  10   6      198.76      265.47     23.84 o
   8  10   6       79.81       70.18     13.48 o
  10  10   6      601.39      663.97     35.71 o
  -9  11   6      242.72      227.43     20.40 o
  -7  11   6      541.68      519.59     22.06 o
  -5  11   6       57.46       73.35     13.26 o
  -3  11   6       14.49       17.58     13.26 o
  -1  11   6     2188.86     2120.25     38.81 o
   1  11   6     2937.38     3182.40     52.93 o
   3  11   6       73.27       71.44     14.96 o
   5  11   6      453.22      463.86     24.82 o
   7  11   6       91.75       76.58     17.46 o
   9  11   6     1082.30     1099.62     48.37 o
  11  11   6     1609.01     1468.93     49.32 o
 -10  12   6      246.37      258.60     29.69 o
  -8  12   6      183.89      163.71     26.19 o
  -6  12   6     1239.88     1184.45     31.14 o
  -4  12   6      178.82      157.59     14.51 o
  -2  12   6     1606.14     1540.91     37.80 o
   0  12   6       38.60       41.72     16.98 o
   2  12   6      909.17     1037.27     32.43 o
   4  12   6     1398.11     1428.83     41.90 o
   6  12   6      482.18      477.95     24.63 o
   8  12   6       19.08        7.49     17.27 o
  10  12   6       61.99       24.72     20.09 o
  12  12   6      170.16       92.78     40.33 o
 -11  13   6        3.57       -0.16     20.52 o
  -9  13   6       38.92       30.72     20.17 o
  -7  13   6      104.68      112.40     19.90 o
  -5  13   6      105.61      110.20     22.52 o
  -3  13   6       51.95       25.63     16.93 o
  -1  13   6      854.01      827.97     34.19 o
   1  13   6     1829.07     1771.27     42.44 o
   3  13   6     1222.98     1124.37     50.87 o
   5  13   6        0.35      -16.94     16.94 o
   7  13   6      354.28      496.09     51.41 o
   9  13   6        3.54      -18.39     18.39 o
  11  13   6      171.58      145.70     26.09 o
  13  13   6       23.36       -8.09     36.50 o
 -12  14   6        1.04       18.74     28.99 o
 -10  14   6        3.14       23.23     23.51 o
  -8  14   6        0.48      -17.94     17.94 o
  -6  14   6       41.37       32.68     18.01 o
  -4  14   6      242.34      277.79     29.93 o
  -2  14   6      657.97      748.70     35.79 o
   0  14   6      327.55      362.59     33.93 o
   2  14   6      526.86      464.62     35.04 o
   4  14   6        9.83       56.36     29.25 o
   6  14   6      360.59      430.46     35.92 o
   8  14   6      188.39      197.79     40.74 o
  10  14   6        2.42       15.72     22.46 o
  12  14   6      176.93      166.05     45.58 o
  14  14   6      179.10      232.85     54.24 o
 -13  15   6       77.62      -28.85     85.88 o
 -11  15   6        1.46      -22.52     45.45 o
  -9  15   6        0.07      -26.74     28.00 o
  -7  15   6        2.07       -7.48     20.59 o
  -5  15   6      776.27      755.77     58.44 o
  -3  15   6     1515.94     1448.86     50.17 o
  -1  15   6     1253.87     1430.99     64.61 o
   1  15   6       36.63       77.72     27.28 o
   3  15   6        2.17      -23.25     47.52 o
   5  15   6       20.81       63.54     25.98 o
   7  15   6      706.66      796.12     45.82 o
   9  15   6        8.46      -12.86     30.47 o
  11  15   6       81.98      125.06     31.31 o
  13  15   6       19.27      -16.52     30.47 o
  15  15   6       26.95       20.52     47.16 o
 -14  16   6        5.92      -11.14     57.13 o
 -12  16   6        0.77       27.71     43.07 o
 -10  16   6        1.97        8.96     71.28 o
  -8  16   6        4.39       24.86     40.48 o
  -6  16   6      101.21      111.07     33.56 o
  -4  16   6       15.15       21.46     29.84 o
  -2  16   6        9.10       -1.85     31.92 o
   0  16   6       26.80       19.87     30.54 o
   2  16   6       14.64       -3.93     27.86 o
   4  16   6      319.59      386.49     42.71 o
   6  16   6      191.09      144.18     31.51 o
   8  16   6      471.46      397.59     41.24 o
  10  16   6       16.45        4.70     27.86 o
  12  16   6        4.09      -21.48     28.18 o
  14  16   6        4.79       49.06     52.49 o
  16  16   6       24.42       53.63     54.07 o
 -15  17   6       28.86      -13.32     48.78 o
 -13  17   6       34.21      -16.86     43.30 o
 -11  17   6        2.07      -29.69     43.28 o
  -9  17   6       27.25       90.46     47.07 o
  -7  17   6       18.56       10.35     41.72 o
  -5  17   6       58.01       41.97     34.99 o
  -3  17   6     1204.59     1294.37     66.74 o
  -1  17   6      388.79      360.35     43.40 o
   1  17   6       40.56       35.54     28.15 o
   3  17   6       43.32       22.11     31.23 o
   5  17   6      385.21      407.24     45.65 o
   7  17   6       48.10       43.03     34.40 o
   9  17   6       12.18      -24.03     26.97 o
  11  17   6        3.80       14.14     29.48 o
  13  17   6       21.44      -18.56     47.16 o
  15  17   6        3.61      -12.14     47.81 o
 -14  18   6       11.36      -48.69     72.41 o
 -12  18   6       27.33       32.44     50.62 o
 -10  18   6       21.89       12.61     66.49 o
  -8  18   6       86.97       84.96     64.10 o
  -6  18   6      131.46      139.78     51.15 o
  -4  18   6      272.53      271.21     55.16 o
  -2  18   6      337.27      432.30     61.93 o
   0  18   6       43.27       -7.87     43.85 o
   2  18   6        3.83       51.81     42.61 o
   4  18   6      188.10      151.58     48.69 o
   6  18   6      457.14      472.77     64.42 o
   8  18   6       24.86       55.36     31.23 o
  10  18   6        6.31      -34.70     36.30 o
  12  18   6      112.99       84.09     34.73 o
  14  18   6       80.19       51.78     85.29 o
 -13  19   6        1.01       28.00    125.20 o
 -11  19   6        0.14       51.10     92.85 o
  -9  19   6       45.94       36.93     45.84 o
  -7  19   6       20.74        8.74     43.37 o
  -5  19   6        2.07      -33.45     46.72 o
  -3  19   6      355.49      282.54     56.49 o
  -1  19   6       79.54       38.82     83.79 o
   1  19   6        8.82       65.36     44.84 o
   3  19   6       13.54       49.19     42.99 o
   5  19   6       12.59       44.88     34.78 o
   7  19   6        8.55      -22.63     34.13 o
   9  19   6      117.55      103.03     34.12 o
  11  19   6        0.57       -8.76     33.94 o
  13  19   6       70.55       34.48     54.40 o
 -12  20   6        1.94      -46.77     46.77 o
 -10  20   6        1.43       31.32     47.76 o
  -8  20   6        6.81       -2.86     48.19 o
  -6  20   6       36.41       26.88     51.07 o
  -4  20   6        9.55      -34.94     49.19 o
  -2  20   6       44.69       67.73     68.51 o
   0  20   6       68.47       87.11     51.04 o
   2  20   6      407.51      438.10     67.75 o
   4  20   6        4.02       -4.58     42.97 o
   6  20   6       42.64       71.72     41.82 o
   8  20   6        2.63       39.48     33.29 o
  10  20   6        8.02       -1.29     33.01 o
  12  20   6       15.84       19.70     63.27 o
 -11  21   6        0.27       52.41     62.67 o
  -9  21   6        0.00      -51.96     61.25 o
  -7  21   6       47.65       94.31     56.92 o
  -5  21   6        1.35      -45.33     45.33 o
  -3  21   6        0.62       49.17     49.90 o
  -1  21   6      108.67      174.03     57.38 o
   1  21   6      147.30      173.25     59.17 o
   3  21   6       87.41       75.69     99.44 o
   5  21   6       52.90       -3.71     39.67 o
   7  21   6        5.65      -34.79     34.79 o
   9  21   6       14.20       47.54     35.69 o
  11  21   6        0.64      -27.16     37.08 o
  -8  22   6        6.43      -16.68     74.43 o
  -6  22   6       41.80       30.48    118.31 o
  -4  22   6       12.28       -8.43     49.81 o
  -2  22   6        1.68       34.44     51.60 o
   0  22   6      143.00      229.33     62.62 o
   2  22   6       30.97       51.08     52.38 o
   4  22   6       31.67       24.44     53.71 o
   6  22   6       32.62       29.27     40.17 o
   8  22   6        0.09      -21.65     34.18 o
  -5  23   6        4.22       34.01     55.99 o
  -3  23   6        9.92      -48.15     48.15 o
  -1  23   6        8.16       76.82     86.26 o
   1  23   6        2.37       31.52     78.92 o
   3  23   6        8.17       14.67     70.31 o
   5  23   6        4.12       -3.31     38.10 o
   0   1   7     8268.59     8273.44     93.36 o
  -1   2   7     1609.73     1764.70     23.65 o
   1   2   7     1104.95     1086.48     20.61 o
  -2   3   7    12185.06    11747.36    131.05 o
   0   3   7    10043.32    10444.53    115.52 o
   2   3   7     1325.06     1326.42     17.60 o
  -3   4   7     1579.08     1648.45     24.07 o
  -1   4   7     2694.47     2632.16     34.45 o
   1   4   7      482.55      433.74     11.16 o
   3   4   7       25.62       58.35      7.12 o
  -4   5   7      921.54      952.07     18.70 o
  -2   5   7      574.17      785.97     18.19 o
   0   5   7      349.97      359.98     12.22 o
   2   5   7    15253.88    16122.46    143.28 o
   4   5   7     1589.73     1723.73     26.36 o
  -5   6   7       17.25        5.25      8.27 o
  -3   6   7     2885.61     2904.70     41.57 o
  -1   6   7     3626.02     3869.06     49.91 o
   1   6   7      683.29      672.82     17.59 o
   3   6   7      559.35      663.57     22.28 o
   5   6   7     1611.72     1460.28     25.38 o
  -6   7   7       36.38       47.15     10.69 o
  -4   7   7     1474.99     1580.91     34.32 o
  -2   7   7      830.55      907.85     23.20 o
   0   7   7     5616.17     5503.20     68.75 o
   2   7   7     1473.06     1522.56     27.92 o
   4   7   7      904.57      960.00     24.80 o
   6   7   7      786.34      858.27     22.15 o
  -7   8   7        4.29       -9.38     11.27 o
  -5   8   7      393.45      476.52     19.22 o
  -3   8   7      219.25      273.70     16.98 o
  -1   8   7       78.59       80.95     13.52 o
   1   8   7      745.79      764.05     28.36 o
   3   8   7      104.57       89.84     11.02 o
   5   8   7      935.98      934.64     24.56 o
   7   8   7     1259.06     1259.37     25.92 o
  -8   9   7      152.44      124.09     14.87 o
  -6   9   7      949.01     1082.96     26.11 o
  -4   9   7      344.42      428.57     19.80 o
  -2   9   7     1556.65     1516.22     39.13 o
   0   9   7     3454.32     3574.54     52.32 o
   2   9   7     2619.50     2566.13     38.08 o
   4   9   7      348.49      385.05     18.34 o
   6   9   7     1419.02     1466.36     32.32 o
   8   9   7       43.54       39.20     12.07 o
  -9  10   7     1200.03     1304.09     33.55 o
  -7  10   7      162.02      147.71     21.06 o
  -5  10   7      266.86      275.63     15.36 o
  -3  10   7     1565.21     1531.59     50.95 o
  -1  10   7       31.90       38.70     12.51 o
   1  10   7     5723.07     5655.63     71.47 o
   3  10   7      116.67       54.21     13.05 o
   5  10   7      349.05      395.08     32.24 o
   7  10   7      438.05      412.34     20.90 o
   9  10   7       11.13       -8.26     13.85 o
 -10  11   7      340.96      374.39     25.96 o
  -8  11   7       69.71       49.90     16.23 o
  -6  11   7       39.08       21.86     12.90 o
  -4  11   7        9.45        2.36     14.19 o
  -2  11   7      554.32      586.10     23.50 o
   0  11   7      252.49      246.25     13.99 o
   2  11   7       34.91       27.61     13.01 o
   4  11   7       20.64       21.82     14.01 o
   6  11   7      175.15      125.88     17.75 o
   8  11   7       10.36       -3.75     17.35 o
  10  11   7      508.80      597.02     42.06 o
 -11  12   7       46.36       39.46     26.81 o
  -9  12   7      303.03      249.83     23.64 o
  -7  12   7       48.20       23.08     14.65 o
  -5  12   7      137.53      155.92     18.66 o
  -3  12   7      949.10      986.58     31.77 o
  -1  12   7     5057.33     4848.68     67.07 o
   1  12   7      705.81      750.76     23.68 o
   3  12   7      173.36      198.47     23.04 o
   5  12   7       23.41        0.70     16.25 o
   7  12   7       43.17       35.26     19.79 o
   9  12   7      784.33      731.04     32.80 o
  11  12   7       72.96       74.78     25.36 o
 -12  13   7       12.83       -2.98     38.94 o
 -10  13   7       22.49       40.19     30.92 o
  -8  13   7      173.12      212.00     23.34 o
  -6  13   7      242.72      223.15     22.68 o
  -4  13   7      244.79      239.19     21.63 o
  -2  13   7     2235.21     2111.72     49.72 o
   0  13   7     1352.69     1364.62     38.51 o
   2  13   7       27.25       41.84     17.99 o
   4  13   7     2280.83     2280.32     57.31 o
   6  13   7      670.80      675.63     39.73 o
   8  13   7       25.81       50.42     20.32 o
  10  13   7      211.68      206.58     27.10 o
  12  13   7       89.69       45.99     30.17 o
 -13  14   7      100.69      135.33     48.89 o
 -11  14   7       44.58       15.13     40.28 o
  -9  14   7      517.26      501.70     44.86 o
  -7  14   7       78.21       29.98     30.14 o
  -5  14   7       23.03       -7.26     24.48 o
  -3  14   7       85.39       86.42     27.01 o
  -1  14   7      510.17      512.74     41.91 o
   1  14   7      670.65      705.96     42.18 o
   3  14   7      131.13      113.70     32.56 o
   5  14   7      171.76      196.47     29.42 o
   7  14   7      223.60      255.02     31.94 o
   9  14   7      288.84      289.98     29.52 o
  11  14   7       74.10       84.52     28.98 o
  13  14   7      170.76      177.29     53.46 o
 -14  15   7        4.16       29.37     80.34 o
 -12  15   7        0.19      -30.77     38.51 o
 -10  15   7      129.84      158.12     69.94 o
  -8  15   7      103.48       92.68     34.65 o
  -6  15   7       64.23       79.38     31.58 o
  -4  15   7      786.83      833.10     63.77 o
  -2  15   7        2.28        7.14     28.99 o
   0  15   7       65.37       78.61     30.99 o
   2  15   7       44.39        1.79     25.08 o
   4  15   7     2276.41     2321.35     85.47 o
   6  15   7      469.08      487.48     59.01 o
   8  15   7      678.15      794.95     47.27 o
  10  15   7      165.66       95.82     30.79 o
  12  15   7       24.65       45.53     32.93 o
  14  15   7       11.66      -25.62     44.58 o
 -15  16   7       20.55       80.73     52.10 o
 -13  16   7      153.17      120.89     49.08 o
 -11  16   7        0.00      -31.91     60.43 o
  -9  16   7       18.52        8.06     42.30 o
  -7  16   7        0.52       24.37     41.52 o
  -5  16   7       41.95       37.92     31.76 o
  -3  16   7        1.74        3.83     26.78 o
  -1  16   7      800.57     1053.08     57.53 o
   1  16   7       65.56       15.69     28.12 o
   3  16   7        7.69      -12.62     29.95 o
   5  16   7      314.17      308.48     35.91 o
   7  16   7       53.00       33.74     33.35 o
   9  16   7      139.64      122.96     32.40 o
  11  16   7        5.22       -9.43     28.25 o
  13  16   7       10.67      -15.57     43.90 o
  15  16   7        4.24      -16.35     46.84 o
 -16  17   7        6.00      -41.26     51.29 o
 -14  17   7       62.01      180.39     99.81 o
 -12  17   7        0.30       24.55     50.92 o
 -10  17   7        4.88      -36.04     66.42 o
  -8  17   7       31.64       31.61     55.04 o
  -6  17   7        5.76       40.60     34.53 o
  -4  17   7       11.34       47.22     33.46 o
  -2  17   7        7.29        3.11     32.16 o
   0  17   7        0.01       11.35     26.20 o
   2  17   7        0.53      -15.21     30.64 o
   4  17   7      599.59      651.67     43.15 o
   6  17   7       11.95      -29.93     29.93 o
   8  17   7       75.48       74.99     36.53 o
  10  17   7        2.45        9.91     33.55 o
  12  17   7       36.94       38.26     39.79 o
  14  17   7       36.99        1.59     49.01 o
  16  17   7        7.11      -11.41     51.19 o
 -15  18   7        5.81       57.54     54.16 o
 -13  18   7        6.89       67.24     77.35 o
 -11  18   7        0.06       -1.66     47.65 o
  -9  18   7       43.91       69.25     47.21 o
  -7  18   7       17.19      -39.08     39.08 o
  -5  18   7      125.61      -10.70     42.30 o
  -3  18   7       52.14       97.65     48.90 o
  -1  18   7      101.47       88.23     48.45 o
   1  18   7       24.87       30.69     45.39 o
   3  18   7        1.11        2.97     41.79 o
   5  18   7       31.51       68.58     33.64 o
   7  18   7        0.88       24.34     34.16 o
   9  18   7       32.22       -0.44     28.75 o
  11  18   7        1.33       20.66     38.53 o
  13  18   7       23.17      -22.99     48.84 o
  15  18   7       10.22      -20.25     71.96 o
 -12  19   7       46.36       35.38     56.30 o
 -10  19   7        9.92       21.76     47.21 o
  -8  19   7        0.37       -6.68     45.14 o
  -6  19   7       10.24      -15.44     44.60 o
  -4  19   7        2.49       29.42     44.80 o
  -2  19   7       39.24       82.07     48.87 o
   0  19   7       72.41       56.24     37.32 o
   2  19   7       46.93       21.31     44.15 o
   4  19   7       14.49        8.44     53.89 o
   6  19   7       39.53       17.44     35.83 o
   8  19   7       11.98        7.61     29.69 o
  10  19   7        3.28       -8.73     30.98 o
  12  19   7        2.71      -24.96     40.09 o
 -11  20   7       84.02      113.18     60.26 o
  -9  20   7        0.02      -19.91     48.76 o
  -7  20   7        1.64      -39.59     39.59 o
  -5  20   7        1.23      -37.04     48.60 o
  -3  20   7      147.27      130.64    106.63 o
  -1  20   7       24.20       51.25     47.81 o
   1  20   7      179.09      193.35     57.97 o
   3  20   7      123.80      202.48     57.10 o
   5  20   7       48.88       73.81     41.97 o
   7  20   7        0.03       -0.80     35.80 o
   9  20   7        0.68      -29.78     29.78 o
  11  20   7        2.58       -2.98     59.27 o
 -10  21   7        1.54      -57.06     57.06 o
  -8  21   7        2.90      -37.97     48.47 o
  -6  21   7        6.13      -18.87     68.51 o
  -4  21   7        0.04       46.07     51.94 o
  -2  21   7       53.10       45.59     52.15 o
   0  21   7       46.24       32.41     51.13 o
   2  21   7        5.20       19.84     70.31 o
   4  21   7        0.26       32.25     35.36 o
   6  21   7       28.98       -1.39     37.69 o
   8  21   7        0.09      -33.10     33.79 o
  10  21   7        0.03       -1.87     40.29 o
  -7  22   7       33.91       -1.53     52.28 o
  -5  22   7        7.24      -18.38     48.57 o
  -3  22   7        8.68      -35.12     51.09 o
  -1  22   7        8.86       51.93     43.81 o
   1  22   7      124.10      141.37     83.49 o
   3  22   7       44.18       49.91     54.66 o
   5  22   7        0.46      -14.91     37.83 o
   7  22   7        2.82       32.18     42.53 o
  -4  23   7        0.51      -49.47     49.47 o
  -2  23   7        3.67      -20.11     52.19 o
   0  23   7        9.04       24.04     50.58 o
   2  23   7        2.21       67.97     58.69 o
   4  23   7        0.13       63.04     40.02 o
   0   0   8     4664.48     6239.70    186.15 o
   1   1   8      999.92     1065.02     28.46 o
   0   2   8      716.73      722.45     16.42 o
   2   2   8     1133.44     1193.56     22.85 o
  -1   3   8     2625.40     2793.19     39.33 o
   1   3   8     5492.56     6243.86     68.19 o
   3   3   8       99.13       77.81      8.14 o
  -2   4   8       43.76       30.68     10.42 o
   0   4   8     9680.62    10169.22    105.47 o
   2   4   8     1562.94     1559.28     21.88 o
   4   4   8     1272.43     1134.29     20.59 o
  -3   5   8       96.01       76.66      8.08 o
  -1   5   8      850.64      777.04     19.52 o
   1   5   8       30.02       41.25      6.61 o
   3   5   8     2116.36     2345.22     30.62 o
   5   5   8      241.18      257.73     11.24 o
  -4   6   8      699.69      759.31     19.50 o
  -2   6   8       70.91       89.61      9.46 o
   0   6   8      212.66      223.69     12.15 o
   2   6   8       84.94       86.49      8.47 o
   4   6   8     4455.70     4516.96     49.46 o
   6   6   8     1347.68     1398.22     29.98 o
  -5   7   8     1475.50     1506.99     31.17 o
  -3   7   8        3.73       -0.66     11.14 o
  -1   7   8      117.93       91.87     16.70 o
   1   7   8       92.48      118.24     16.39 o
   3   7   8     1693.48     1891.14     29.02 o
   5   7   8      164.80      164.66     12.21 o
   7   7   8      372.90      264.34     15.30 o
  -6   8   8        3.52       -9.98      9.98 o
  -4   8   8       19.16       11.65     11.49 o
  -2   8   8      637.14      514.62     20.79 o
   0   8   8      596.86      582.54     22.66 o
   2   8   8      671.64      653.29     13.76 o
   4   8   8       12.12       -5.63     10.31 o
   6   8   8      967.42     1015.78     25.00 o
   8   8   8      343.32      314.44     17.60 o
  -7   9   8      410.34      406.13     18.18 o
  -5   9   8      550.91      468.57     21.29 o
  -3   9   8        0.00      -11.37     11.37 o
  -1   9   8        8.12        0.00     11.10 o
   1   9   8      116.80      101.88     13.20 o
   3   9   8        3.09        4.27     10.25 o
   5   9   8      640.00      671.03     24.10 o
   7   9   8      136.64       89.57     13.86 o
   9   9   8      378.53      397.79     20.65 o
  -8  10   8      983.82      992.19     28.21 o
  -6  10   8        9.61       -8.30     13.94 o
  -4  10   8      788.97      746.00     28.28 o
  -2  10   8      189.75      145.13     16.93 o
   0  10   8     1400.12     1412.06     32.75 o
   2  10   8     1522.36     1686.23     29.22 o
   4  10   8       40.79       53.40     14.31 o
   6  10   8       28.01        0.42     13.64 o
   8  10   8       58.18       35.78     14.35 o
  10  10   8      347.42      356.33     26.10 o
  -9  11   8       33.49       46.89     18.92 o
  -7  11   8      351.99      329.47     18.50 o
  -5  11   8      791.43      797.56     30.52 o
  -3  11   8      209.51      232.49     19.79 o
  -1  11   8      906.58      794.43     26.74 o
   1  11   8      760.43      774.22     29.33 o
   3  11   8        3.20        6.29     13.43 o
   5  11   8      535.59      518.65     26.57 o
   7  11   8      120.68       90.17     18.21 o
   9  11   8      528.20      543.94     35.13 o
  11  11   8       63.29       88.64     22.99 o
 -10  12   8       42.63       88.06     32.31 o
  -8  12   8      150.51      127.22     28.41 o
  -6  12   8        0.00       -1.61     17.54 o
  -4  12   8        4.03        0.82     15.21 o
  -2  12   8      122.31      106.08     16.06 o
   0  12   8      117.42      155.18     21.20 o
   2  12   8     2822.38     2987.89     59.04 o
   4  12   8     4068.22     4292.84     72.86 o
   6  12   8      828.90      876.67     43.94 o
   8  12   8        7.97       22.02     17.30 o
  10  12   8        4.08      -21.38     21.38 o
  12  12   8        0.33      -10.04     37.70 o
 -11  13   8        9.80      -35.08     35.08 o
  -9  13   8       98.26       69.14     32.58 o
  -7  13   8      347.16      372.22     51.86 o
  -5  13   8      386.20      300.16     30.67 o
  -3  13   8      752.79      701.64     33.28 o
  -1  13   8      126.47      152.10     21.15 o
   1  13   8      217.01      277.96     51.37 o
   3  13   8      593.53      618.65     32.84 o
   5  13   8     1186.82     1224.13     45.07 o
   7  13   8      968.53      903.34     39.87 o
   9  13   8       83.98       36.14     21.61 o
  11  13   8        0.61      -17.92     36.84 o
  13  13   8       78.74      101.26     47.38 o
 -12  14   8      113.92      120.19     46.34 o
 -10  14   8        1.92        9.30     33.67 o
  -8  14   8        0.09      -15.57     27.18 o
  -6  14   8      103.77       49.90     28.74 o
  -4  14   8       90.13       62.18     31.00 o
  -2  14   8      836.65      865.84     49.06 o
   0  14   8     2815.62     2903.54     89.29 o
   2  14   8      294.51      366.90     62.27 o
   4  14   8       53.62       19.79     24.29 o
   6  14   8       84.45       75.29     26.50 o
   8  14   8        1.28      -24.00     24.00 o
  10  14   8        0.45      -14.05     23.85 o
  12  14   8       43.53       78.25     78.02 o
  14  14   8      282.93      219.87     57.10 o
 -13  15   8       66.29       40.58     46.68 o
 -11  15   8       36.28       19.52     45.08 o
  -9  15   8        2.27      -29.95     29.95 o
  -7  15   8       29.53       52.17     30.38 o
  -5  15   8      188.16      227.56     45.03 o
  -3  15   8      664.25      615.50     41.48 o
  -1  15   8      457.15      373.67     49.00 o
   1  15   8     3760.30     3987.51    118.04 o
   3  15   8       15.54      -18.60     28.33 o
   5  15   8       71.95       23.03     37.19 o
   7  15   8      211.80      203.31     37.24 o
   9  15   8      180.54      190.53     31.77 o
  11  15   8       11.26       32.19     34.65 o
  13  15   8        0.92       41.82     46.81 o
  15  15   8        0.36      -44.95     87.83 o
 -14  16   8      127.23      194.91     59.93 o
 -12  16   8      143.83      161.56     55.54 o
 -10  16   8       34.31       55.22     45.85 o
  -8  16   8        0.79       10.55     32.15 o
  -6  16   8        0.17      -29.02     29.02 o
  -4  16   8       81.13       56.06     32.16 o
  -2  16   8      451.69      502.06     46.41 o
   0  16   8      304.29      276.89     35.04 o
   2  16   8        0.57       15.21     26.98 o
   4  16   8      423.02      504.20     38.22 o
   6  16   8        0.13      -11.12     28.83 o
   8  16   8       77.89       78.94     34.76 o
  10  16   8       73.35       75.67     30.02 o
  12  16   8      120.06      156.68     51.93 o
  14  16   8        0.25      -11.03     46.38 o
  16  16   8       80.69      129.73     57.99 o
 -15  17   8        8.60      -25.52     58.85 o
 -13  17   8       10.03      -43.14     49.44 o
 -11  17   8       40.93       65.35     52.41 o
  -9  17   8      217.65      249.67     55.63 o
  -7  17   8       13.82      -11.64     40.57 o
  -5  17   8       43.45       61.52     34.66 o
  -3  17   8      176.60      208.80     38.19 o
  -1  17   8       24.06       17.58     32.27 o
   1  17   8       45.34       74.76     34.22 o
   3  17   8      128.71      236.53     40.36 o
   5  17   8      226.97      277.03     42.54 o
   7  17   8        1.26       10.15     31.14 o
   9  17   8        4.62      -26.00     26.00 o
  11  17   8       71.46      115.97     43.32 o
  13  17   8       18.69      -31.72     46.27 o
  15  17   8        2.11       30.27     51.88 o
 -14  18   8        9.25       80.42     58.56 o
 -12  18   8        7.88       25.01     49.20 o
 -10  18   8        2.33      -43.04     43.04 o
  -8  18   8       23.41       -1.81     41.92 o
  -6  18   8       15.89       36.61     44.48 o
  -4  18   8      140.33      157.17     87.53 o
  -2  18   8        7.33       11.23     34.73 o
   0  18   8       55.31       79.52     40.40 o
   2  18   8        9.29       21.96     44.92 o
   4  18   8       11.80        1.48     31.75 o
   6  18   8       15.25       46.28     35.39 o
   8  18   8       35.21       25.66     35.44 o
  10  18   8        4.97      -34.91     34.91 o
  12  18   8       48.26       25.02     39.22 o
  14  18   8        4.09      -18.04     50.33 o
 -13  19   8        2.13      -37.14     88.58 o
 -11  19   8       19.68      -19.56     52.46 o
  -9  19   8        4.05       -0.98     46.63 o
  -7  19   8        3.01      -36.34     41.82 o
  -5  19   8       10.52       29.97     44.31 o
  -3  19   8       33.53       40.89     46.41 o
  -1  19   8        2.63       40.91     37.69 o
   1  19   8       49.70       75.58     48.49 o
   3  19   8      157.10      170.43     54.79 o
   5  19   8        5.03       -6.88     33.52 o
   7  19   8       62.22       80.15     37.95 o
   9  19   8        4.45       -9.28     31.84 o
  11  19   8       10.42      -15.85     39.99 o
  13  19   8        6.26       29.98    111.12 o
 -10  20   8       23.44       36.40     69.11 o
  -8  20   8       57.10       62.99     51.37 o
  -6  20   8        0.01        1.76     48.82 o
  -4  20   8        0.10       42.04     49.91 o
  -2  20   8       33.11       56.09     40.21 o
   0  20   8       64.03       38.69     39.61 o
   2  20   8       65.01      -41.97     43.70 o
   4  20   8       33.46       77.90     36.69 o
   6  20   8       47.98       69.69     39.13 o
   8  20   8       19.54       -2.88     31.74 o
  10  20   8       51.32       50.85     41.50 o
  -9  21   8       18.19      -23.26     50.85 o
  -7  21   8        7.70       54.84     51.33 o
  -5  21   8        3.29       31.06     51.67 o
  -3  21   8       39.50       27.97     47.79 o
  -1  21   8       27.17      -23.43     38.01 o
   1  21   8       23.14      -11.83     47.86 o
   3  21   8       53.74       25.72     35.96 o
   5  21   8        4.88      -14.94     35.75 o
   7  21   8        2.14        3.62     38.42 o
   9  21   8        0.48      -22.27     38.81 o
  -6  22   8        0.81      -23.34     52.76 o
  -4  22   8        0.96       21.69     81.17 o
  -2  22   8       16.02       42.57     43.80 o
   0  22   8        1.55       25.45     52.47 o
   2  22   8       34.91       -2.47     47.59 o
   4  22   8       62.84      109.73     41.37 o
   6  22   8        1.34        6.11     40.34 o
  -1  23   8       40.63      -13.74     54.67 o
   1  23   8        3.12      -13.62     53.52 o
   0   1   9     1488.03     1579.81     36.51 o
  -1   2   9     1557.02     1513.05     26.87 o
   1   2   9     3224.25     3243.34     68.89 o
  -2   3   9     3815.28     4638.41     59.16 o
   0   3   9      112.33       91.57      9.75 o
   2   3   9      950.05      709.16     21.83 o
  -3   4   9     6008.39     6227.50     71.95 o
  -1   4   9     2295.54     2219.98     46.60 o
   1   4   9        2.12       -1.05      8.90 o
   3   4   9       71.85       54.17     11.07 o
  -4   5   9      311.99      328.16     10.30 o
  -2   5   9     1146.05     1136.27     24.07 o
   0   5   9     1129.41     1169.92     26.31 o
   2   5   9      207.16      187.23     11.10 o
   4   5   9       97.44      105.33     12.39 o
  -5   6   9      509.77      474.77     22.38 o
  -3   6   9      446.13      384.28     13.89 o
  -1   6   9      189.31      258.51     15.47 o
   1   6   9      114.26      128.09     11.31 o
   3   6   9      118.55      129.87     11.93 o
   5   6   9      621.85      614.76     18.41 o
  -6   7   9      162.89      201.32     11.20 o
  -4   7   9      959.43      994.61     25.48 o
  -2   7   9      209.52      260.34     13.66 o
   0   7   9        9.76       13.72      8.05 o
   2   7   9      120.71      122.65     11.47 o
   4   7   9      120.92      145.07     11.42 o
   6   7   9      718.76      662.49     22.70 o
  -7   8   9      572.53      602.08     20.21 o
  -5   8   9      176.69      200.89     14.86 o
  -3   8   9       15.56       18.01     11.30 o
  -1   8   9      969.96      968.88     27.25 o
   1   8   9     4257.90     4189.55     54.22 o
   3   8   9       77.46       78.63      9.25 o
   5   8   9       37.16       24.90     11.12 o
   7   8   9      303.76      261.26     18.52 o
  -8   9   9       15.99        5.91     13.36 o
  -6   9   9      974.40      967.01     29.41 o
  -4   9   9        1.63      -11.08     11.08 o
  -2   9   9      176.37      175.21     20.17 o
   0   9   9      402.36      411.39     22.39 o
   2   9   9      359.46      367.55     15.73 o
   4   9   9      583.55      555.65     20.05 o
   6   9   9       26.86       -5.83     13.19 o
   8   9   9      687.07      698.16     40.75 o
  -9  10   9      258.76      280.99     23.39 o
  -7  10   9       10.12        3.01     17.56 o
  -5  10   9      906.78      924.34     29.53 o
  -3  10   9      640.98      596.68     25.58 o
  -1  10   9      613.33      512.44     21.83 o
   1  10   9        0.31       -0.05     12.08 o
   3  10   9     1749.21     1506.79     32.98 o
   5  10   9     1283.32     1254.40     40.10 o
   7  10   9       28.24       -3.48     14.77 o
   9  10   9        0.89      -16.08     16.08 o
 -10  11   9       13.16      -22.84     22.84 o
  -8  11   9       11.09      -17.20     17.20 o
  -6  11   9     1539.64     1459.98     41.79 o
  -4  11   9       28.67       26.65     16.87 o
  -2  11   9     1233.23     1276.69     34.94 o
   0  11   9       95.05       64.83     20.71 o
   2  11   9      317.27      355.03     21.28 o
   4  11   9     5231.34     5356.50     81.65 o
   6  11   9      260.39      231.25     22.54 o
   8  11   9      793.75      725.98     44.00 o
  10  11   9      628.87      732.46     47.32 o
 -11  12   9       74.74       77.64     41.03 o
  -9  12   9      108.95       93.66     27.61 o
  -7  12   9      459.80      348.83     33.44 o
  -5  12   9       62.34       77.21     20.79 o
  -3  12   9     2089.74     2073.63     46.83 o
  -1  12   9      385.51      436.46     25.20 o
   1  12   9     1987.53     2115.01     50.40 o
   3  12   9      595.67      571.72     43.10 o
   5  12   9      951.76     1078.70     40.79 o
   7  12   9      339.93      320.11     28.35 o
   9  12   9      235.50      210.49     25.44 o
  11  12   9      131.38      130.49     35.29 o
 -12  13   9      127.93      106.80     45.52 o
 -10  13   9      225.58      272.58     50.53 o
  -8  13   9       81.76       87.14     32.32 o
  -6  13   9       21.53       25.39     24.26 o
  -4  13   9      694.89      752.09     33.94 o
  -2  13   9      413.80      468.03     26.67 o
   0  13   9     1319.70     1389.70     46.89 o
   2  13   9      183.24      169.85     22.55 o
   4  13   9        6.02      -23.02     23.02 o
   6  13   9      126.39       77.38     25.59 o
   8  13   9       70.20      117.96     33.10 o
  10  13   9        2.28      -27.66     27.66 o
  12  13   9       25.57       15.16     38.87 o
 -13  14   9      198.41      260.09     56.12 o
 -11  14   9      107.36       65.15     56.72 o
  -9  14   9      202.96      303.14     41.64 o
  -7  14   9      164.29      164.48     32.86 o
  -5  14   9      161.81      175.41     28.35 o
  -3  14   9      317.36      312.10     28.78 o
  -1  14   9        0.04      -10.69     48.38 o
   1  14   9      339.47      443.88     36.04 o
   3  14   9       13.17      -21.36     21.36 o
   5  14   9       59.77       21.34     40.14 o
   7  14   9      119.51      129.72     28.73 o
   9  14   9      181.55      171.14     29.37 o
  11  14   9       57.17       55.77     43.02 o
  13  14   9      149.66      160.01     53.54 o
 -14  15   9       47.63       12.77     47.23 o
 -12  15   9       16.54       49.06     46.20 o
 -10  15   9        0.20      -13.24     31.15 o
  -8  15   9       27.58       54.54     33.35 o
  -6  15   9       19.69       10.50     28.61 o
  -4  15   9       37.90       10.41     26.08 o
  -2  15   9      234.66      273.67     32.80 o
   0  15   9      232.24      334.42     34.19 o
   2  15   9      225.91      258.54     33.01 o
   4  15   9       43.46       16.39     25.01 o
   6  15   9        4.76      -17.89     24.14 o
   8  15   9      357.91      360.36     37.16 o
  10  15   9       61.46       35.15     34.54 o
  12  15   9       44.85       26.51     49.42 o
  14  15   9       26.55      119.71     50.40 o
 -15  16   9       61.98      137.61     58.17 o
 -13  16   9        2.47       24.10     51.06 o
 -11  16   9        2.13       20.26     48.41 o
  -9  16   9        9.22        7.81     33.62 o
  -7  16   9        6.20      -18.05     30.59 o
  -5  16   9        0.63      -20.17     29.99 o
  -3  16   9       26.37        1.62     23.41 o
  -1  16   9       18.51       19.93     26.10 o
   1  16   9      869.81     1024.69     53.24 o
   3  16   9      107.44       46.72     26.40 o
   5  16   9        0.26      -24.69     24.69 o
   7  16   9       59.06       46.54     28.43 o
   9  16   9        2.68       -8.73     33.89 o
  11  16   9       73.63       61.96     39.09 o
  13  16   9        8.88       64.68     51.27 o
  15  16   9        8.64       33.07     52.32 o
 -14  17   9        0.00      -28.94     52.04 o
 -12  17   9      109.37      104.39     54.82 o
 -10  17   9        8.03      -39.04     42.91 o
  -8  17   9      111.11       85.11     62.37 o
  -6  17   9      215.75      284.19     70.13 o
  -4  17   9       62.10      126.90     43.47 o
  -2  17   9       66.92       31.24     28.23 o
   0  17   9      308.71      313.30     37.89 o
   2  17   9        3.14       38.35     39.53 o
   4  17   9        1.76       24.64     27.80 o
   6  17   9       16.32       -3.63     30.85 o
   8  17   9        6.06       -8.59     33.30 o
  10  17   9        1.40      -10.50     35.21 o
  12  17   9        9.83       -9.13     46.14 o
  14  17   9        4.96       23.27     47.74 o
 -13  18   9        5.22        5.96     55.78 o
 -11  18   9        3.43       32.79     49.80 o
  -9  18   9        1.10       57.03     48.83 o
  -7  18   9        0.78        8.24     43.93 o
  -5  18   9       12.88       36.50     89.55 o
  -3  18   9       10.86       28.90     28.66 o
  -1  18   9      253.46      412.49     65.13 o
   1  18   9      194.75      207.85     36.31 o
   3  18   9       13.09       -9.29     30.39 o
   5  18   9       82.15       51.68     35.07 o
   7  18   9      316.64      351.09     68.82 o
   9  18   9       41.66       63.55     38.40 o
  11  18   9        2.06      -29.18     46.90 o
  13  18   9        5.34      -17.87     49.51 o
 -12  19   9        6.65      -33.84     52.95 o
 -10  19   9        6.49       -8.79     49.52 o
  -8  19   9        1.06       25.39     49.39 o
  -6  19   9       47.29        3.38     47.70 o
  -4  19   9        8.97        4.11     60.80 o
  -2  19   9      232.73      202.93     44.66 o
   0  19   9       12.74      105.26     41.35 o
   2  19   9      104.28      113.55     49.77 o
   4  19   9       13.50        6.05     33.22 o
   6  19   9        2.82       55.90     36.56 o
   8  19   9        1.54       35.18     39.17 o
  10  19   9        0.37       13.80     40.23 o
  12  19   9        0.80      -39.33     46.71 o
  -9  20   9       15.63        7.70     83.41 o
  -7  20   9       25.27       11.05     50.94 o
  -5  20   9        3.52      -18.69     47.44 o
  -3  20   9        9.73      -59.76     59.76 o
  -1  20   9       16.89       34.84     38.86 o
   1  20   9      136.38      156.78    107.00 o
   3  20   9      102.09      134.64     40.17 o
   5  20   9       27.51       36.97     37.80 o
   7  20   9       16.50        1.96     36.16 o
   9  20   9        2.30      -18.30     38.39 o
  -8  21   9        0.04      -12.52     52.47 o
  -6  21   9       35.91       16.83     54.69 o
  -4  21   9        1.37      -10.28     40.14 o
  -2  21   9       29.25       -3.60     40.06 o
   0  21   9        0.14       20.33     49.50 o
   2  21   9        6.69       22.11     35.16 o
   4  21   9       12.25       23.93     38.64 o
   6  21   9        2.23       10.23     38.20 o
   8  21   9        7.85       -8.95     51.03 o
  -3  22   9       20.21      -26.57     39.98 o
  -1  22   9        5.34      -39.83     39.83 o
   1  22   9       82.30       96.47     64.10 o
   3  22   9        5.56      -10.04     35.16 o
   1   1  10      161.52      174.04     15.80 o
   0   2  10      813.29      902.42     25.02 o
   2   2  10      130.20       97.65     12.04 o
  -1   3  10      584.73      597.11     20.50 o
   1   3  10      178.38      179.28     13.28 o
   3   3  10      391.61      365.48     16.45 o
  -2   4  10      716.11      669.33     19.67 o
   0   4  10     5047.70     5163.33     65.60 o
   2   4  10     3032.33     3078.58     51.15 o
   4   4  10       77.58       88.83     10.87 o
  -3   5  10       56.76      102.26     10.73 o
  -1   5  10      317.63      313.87     14.16 o
   1   5  10      236.09      235.28     13.80 o
   3   5  10     6733.23     6324.32     86.16 o
   5   5  10     2239.14     2460.10     29.74 o
  -4   6  10      585.43      518.01     15.34 o
  -2   6  10        9.06        9.43     10.36 o
   0   6  10       56.05      104.88     15.77 o
   2   6  10     1159.99     1226.81     24.84 o
   4   6  10      111.27      128.80     12.06 o
   6   6  10        0.15       -9.90      9.90 o
  -5   7  10      281.88      243.79     14.67 o
  -3   7  10      483.72      506.37     17.59 o
  -1   7  10      283.21      309.27     18.30 o
   1   7  10      562.96      529.97     20.38 o
   3   7  10       72.42       47.78     11.43 o
   5   7  10      203.84      183.01     13.33 o
   7   7  10     1148.36     1182.51     33.57 o
  -6   8  10      783.26      906.96     26.98 o
  -4   8  10      508.74      480.07     18.56 o
  -2   8  10      325.07      318.41     17.02 o
   0   8  10     5824.85     5473.60     64.12 o
   2   8  10     1297.60     1331.49     31.16 o
   4   8  10       46.93       24.25     10.72 o
   6   8  10      394.69      458.18     20.43 o
   8   8  10       17.00        7.43     15.87 o
  -7   9  10      990.76      953.09     32.49 o
  -5   9  10      248.00      261.98     18.15 o
  -3   9  10      124.26      122.26     16.55 o
  -1   9  10     3288.80     3278.64     55.62 o
   1   9  10     2233.50     2108.22     37.63 o
   3   9  10     1189.54     1222.96     48.48 o
   5   9  10        4.84        8.42     12.42 o
   7   9  10       74.93       31.86     16.64 o
   9   9  10      129.92      111.34     19.63 o
  -8  10  10       11.54       -0.47     17.10 o
  -6  10  10      461.57      381.45     21.56 o
  -4  10  10     1094.22     1034.89     32.93 o
  -2  10  10      250.40      285.38     35.48 o
   0  10  10       16.72        8.25     12.92 o
   2  10  10     2928.26     2679.14     63.18 o
   4  10  10      165.64      160.12     14.83 o
   6  10  10       18.72       22.03     16.04 o
   8  10  10      259.67      270.62     38.23 o
  10  10  10       37.46       -8.11     24.16 o
  -9  11  10      224.06      220.31     29.98 o
  -7  11  10        1.73       -0.79     16.85 o
  -5  11  10       25.24       14.84     15.73 o
  -3  11  10      581.71      620.89     30.49 o
  -1  11  10       99.31       90.66     16.86 o
   1  11  10     3534.41     3494.02     63.74 o
   3  11  10     2117.64     2031.52     70.00 o
   5  11  10       78.70       42.91     18.32 o
   7  11  10       32.35       -7.73     18.45 o
   9  11  10      284.48      258.34     31.04 o
  11  11  10       12.54      -20.95     28.04 o
 -10  12  10       29.24       42.97     30.69 o
  -8  12  10       81.69       15.04     25.99 o
  -6  12  10      295.78      252.70     26.93 o
  -4  12  10     1292.27     1264.58     39.23 o
  -2  12  10      359.63      397.30     33.46 o
   0  12  10       38.46       63.22     17.56 o
   2  12  10        5.45      -16.73     16.73 o
   4  12  10      479.89      501.93     29.88 o
   6  12  10      318.76      306.61     27.72 o
   8  12  10      266.97      283.69     31.59 o
  10  12  10       36.77       29.05     29.33 o
  12  12  10       56.29       89.37     43.66 o
 -11  13  10       25.16        1.61     40.29 o
  -9  13  10        1.08       10.30     36.12 o
  -7  13  10        0.45      -10.51     31.91 o
  -5  13  10      423.97      389.31     28.94 o
  -3  13  10      835.90      887.90     34.45 o
  -1  13  10      211.86      232.72     22.04 o
   1  13  10        0.07        4.83     17.74 o
   3  13  10      377.05      375.60     40.78 o
   5  13  10        0.51      -18.24     21.95 o
   7  13  10        1.47       -2.29     27.58 o
   9  13  10       66.50        8.48     25.11 o
  11  13  10       70.04       50.20     49.49 o
  13  13  10      108.48       67.19     45.32 o
 -12  14  10       81.25      167.53     51.86 o
 -10  14  10      133.85      120.43     36.67 o
  -8  14  10       13.32       30.22     31.00 o
  -6  14  10      603.88      644.24     40.56 o
  -4  14  10        0.51        6.39     21.04 o
  -2  14  10      107.70      111.75     26.94 o
   0  14  10        0.04       27.86     24.48 o
   2  14  10       55.55      107.87     23.20 o
   4  14  10      591.80      591.56     37.18 o
   6  14  10       39.67       38.59     24.61 o
   8  14  10      153.60      202.54     60.74 o
  10  14  10      126.57       94.41     42.07 o
  12  14  10       38.35       73.52     49.57 o
  14  14  10       63.58      170.16     53.67 o
 -13  15  10       12.99       36.76     49.03 o
 -11  15  10       36.40       18.61     44.51 o
  -9  15  10        2.91      -11.29     31.91 o
  -7  15  10       91.34       55.21     41.29 o
  -5  15  10        1.89       -7.82     24.26 o
  -3  15  10       12.90       39.03     23.33 o
  -1  15  10       88.94      116.23     28.38 o
   1  15  10        2.54      -24.62     24.62 o
   3  15  10      192.92      139.05     27.80 o
   5  15  10       67.41       -8.32     32.14 o
   7  15  10      151.35      158.95     35.58 o
   9  15  10       18.58        4.99     33.69 o
  11  15  10       39.87       13.32     81.02 o
  13  15  10        9.02        5.55     45.65 o
  15  15  10       13.61       73.21     65.59 o
 -14  16  10       12.81      -27.91     77.57 o
 -12  16  10       47.22       67.46     49.90 o
 -10  16  10       10.69       23.65     75.33 o
  -8  16  10       14.49      -14.61     35.21 o
  -6  16  10      177.38      169.22     38.71 o
  -4  16  10       42.82       86.30     28.42 o
  -2  16  10      186.91      195.50     34.47 o
   0  16  10      251.64      330.26     36.33 o
   2  16  10       12.21       31.52     30.80 o
   4  16  10        0.02       36.12     26.85 o
   6  16  10        5.71      -21.72     25.48 o
   8  16  10       24.71       -8.76     37.08 o
  10  16  10        4.97       71.89     37.45 o
  12  16  10       34.57       75.36     47.82 o
  14  16  10       17.74       20.85     46.15 o
 -13  17  10       11.28       27.91     51.49 o
 -11  17  10        2.51       27.17     46.74 o
  -9  17  10        4.48      -41.45     86.71 o
  -7  17  10       73.30      137.52     48.37 o
  -5  17  10       87.32       63.65     31.35 o
  -3  17  10        6.35       40.72     28.43 o
  -1  17  10        0.50      -15.55     33.74 o
   1  17  10       19.69        9.58     29.92 o
   3  17  10        1.83      -24.87     24.87 o
   5  17  10      142.95      183.55     55.40 o
   7  17  10       15.33       -6.94     32.70 o
   9  17  10        1.90        3.80     34.60 o
  11  17  10       79.93       58.88     87.91 o
  13  17  10       74.08       79.60     49.90 o
 -12  18  10       37.26      101.97    141.07 o
 -10  18  10        0.02      -41.38     45.61 o
  -8  18  10        6.12      -42.44     45.05 o
  -6  18  10       89.20       74.07     49.75 o
  -4  18  10        6.62        8.75     29.43 o
  -2  18  10       16.67       -7.63     28.58 o
   0  18  10       64.21       83.97     32.01 o
   2  18  10       21.99       10.40     27.00 o
   4  18  10       84.33       42.85     46.81 o
   6  18  10      342.61      466.42     58.82 o
   8  18  10        1.40      -17.13     35.64 o
  10  18  10       24.82      -36.97     36.97 o
  12  18  10        0.99      -46.63     46.63 o
  -9  19  10        0.44       -4.37     50.71 o
  -7  19  10        1.27      -29.13     45.72 o
  -5  19  10        0.06       -4.45     36.10 o
  -3  19  10       24.21       13.13     35.41 o
  -1  19  10       44.67       10.38     36.61 o
   1  19  10      113.99       60.21     46.99 o
   3  19  10        0.45      -17.55     31.14 o
   5  19  10       54.57       82.53     38.83 o
   7  19  10        0.11      -29.15     34.97 o
   9  19  10       13.20      -12.84     39.44 o
  -8  20  10        0.02      -29.51     49.62 o
  -6  20  10       37.54       20.26     40.49 o
  -4  20  10       15.60      -11.77     63.45 o
  -2  20  10       16.95      -12.38     39.26 o
   0  20  10       87.42      102.60     45.78 o
   2  20  10        0.41      -16.12     32.45 o
   4  20  10        0.47      -22.42     35.00 o
   6  20  10        1.75      -17.52     36.78 o
   8  20  10        0.15        7.78     38.72 o
  -5  21  10        5.92        0.28     39.55 o
  -3  21  10       24.23       -8.99     40.45 o
  -1  21  10        0.05       15.75     42.73 o
   1  21  10        0.13       27.91     34.31 o
   3  21  10        4.89      -13.50     34.34 o
   5  21  10       18.53      -22.98     34.91 o
   0   1  11      117.70      109.44     14.80 o
  -1   2  11       16.01        8.85     13.97 o
   1   2  11       91.08      109.09     20.38 o
  -2   3  11     1226.35     1287.33     41.85 o
   0   3  11     1613.16     1743.64     47.67 o
   2   3  11       99.50      104.32     12.64 o
  -3   4  11      736.88      807.27     20.81 o
  -1   4  11      291.39      303.66     20.43 o
   1   4  11      260.02      269.19     16.50 o
   3   4  11      347.13      382.18     16.44 o
  -4   5  11      417.33      450.64     17.23 o
  -2   5  11     1559.94     1575.31     30.55 o
   0   5  11        5.94       10.38     13.54 o
   2   5  11        3.10       13.45     13.29 o
   4   5  11      508.87      517.32     20.04 o
  -5   6  11      403.35      383.81     16.36 o
  -3   6  11     1101.60     1099.45     26.09 o
  -1   6  11       13.52       17.52     14.29 o
   1   6  11      154.14      186.43     19.48 o
   3   6  11       29.77       16.76     11.29 o
   5   6  11        5.51      -10.04     10.04 o
  -6   7  11     2088.85     1959.58     36.91 o
  -4   7  11      858.39      775.14     30.49 o
  -2   7  11      525.31      462.21     25.49 o
   0   7  11      314.66      304.29     25.26 o
   2   7  11      399.75      399.75     23.29 o
   4   7  11     1692.81     1694.23     41.10 o
   6   7  11       33.83        8.59     12.17 o
  -7   8  11      151.99      161.39     16.76 o
  -5   8  11      711.72      650.82     24.98 o
  -3   8  11      276.35      291.50     25.56 o
  -1   8  11     1392.49     1460.86     48.21 o
   1   8  11     4535.96     4271.84     64.68 o
   3   8  11      532.63      552.50     22.05 o
   5   8  11      805.98      796.20     23.80 o
   7   8  11     1959.98     1743.30     36.91 o
  -8   9  11      258.43      233.41     19.50 o
  -6   9  11      257.61      243.61     19.58 o
  -4   9  11      109.64      102.54     19.87 o
  -2   9  11      324.82      336.67     19.64 o
   0   9  11     3157.85     3153.46     47.96 o
   2   9  11     1242.14     1315.90     33.00 o
   4   9  11      172.70      173.56     15.98 o
   6   9  11      562.23      506.60     21.57 o
   8   9  11     1429.47     1423.86     35.56 o
  -9  10  11        5.89      -18.24     18.24 o
  -7  10  11       27.82       10.28     15.10 o
  -5  10  11       16.44       11.42     13.80 o
  -3  10  11      300.52      260.47     27.15 o
  -1  10  11       80.35      115.90     19.13 o
   1  10  11      216.07      222.63     21.17 o
   3  10  11      379.75      368.24     19.55 o
   5  10  11      230.33      305.02     34.67 o
   7  10  11      663.15      599.54     24.65 o
   9  10  11     1136.72     1131.91     43.01 o
 -10  11  11      331.47      323.92     39.12 o
  -8  11  11      371.02      344.92     38.86 o
  -6  11  11      183.13      189.27     20.66 o
  -4  11  11       63.65       94.13     17.52 o
  -2  11  11      250.56      243.32     21.69 o
   0  11  11      176.56      208.80     15.96 o
   2  11  11        4.22       12.14     16.03 o
   4  11  11       50.86       25.83     16.09 o
   6  11  11        0.91       -6.72     19.36 o
   8  11  11      122.93      102.90     24.24 o
  10  11  11       40.77       15.60     27.65 o
 -11  12  11       46.09       44.78     39.24 o
  -9  12  11      226.65      264.76     33.39 o
  -7  12  11        0.01      -21.02     21.02 o
  -5  12  11       37.45       25.39     17.74 o
  -3  12  11      482.14      477.85     26.14 o
  -1  12  11      164.27      177.48     19.78 o
   1  12  11      290.29      268.89     21.47 o
   3  12  11      102.11      107.91     20.29 o
   5  12  11      674.95      645.45     32.53 o
   7  12  11      195.90      201.70     27.21 o
   9  12  11        7.99      -27.08     27.08 o
  11  12  11       16.08       14.26     30.88 o
 -12  13  11       46.85       16.86     41.84 o
 -10  13  11      244.99      217.07     77.80 o
  -8  13  11      169.12      126.48     35.95 o
  -6  13  11      244.32      250.52     35.66 o
  -4  13  11       86.65       80.31     18.77 o
  -2  13  11      484.42      505.83     26.69 o
   0  13  11      611.98      698.50     26.76 o
   2  13  11      260.07      280.73     23.95 o
   4  13  11      123.33       75.09     22.45 o
   6  13  11       27.92       17.96     23.80 o
   8  13  11        0.04       -0.27     24.17 o
  10  13  11        5.49      -13.88     28.58 o
  12  13  11       75.85       88.51     43.20 o
 -13  14  11       11.97       66.52     44.44 o
 -11  14  11       23.15       21.44     40.33 o
  -9  14  11      192.08      187.33     37.38 o
  -7  14  11       37.55       46.87     26.48 o
  -5  14  11        2.69       -5.07     22.27 o
  -3  14  11       81.46       88.66     23.93 o
  -1  14  11       11.82       -0.71     23.20 o
   1  14  11      112.45      115.94     29.71 o
   3  14  11        3.36        1.76     23.65 o
   5  14  11      300.46      413.81     34.03 o
   7  14  11        2.70      -11.88     24.13 o
   9  14  11       57.92      -30.52     30.52 o
  11  14  11       12.96       57.68     46.80 o
  13  14  11        0.50      -48.37     48.37 o
 -14  15  11       24.61       20.69     50.32 o
 -12  15  11       25.84       48.53     47.98 o
 -10  15  11        1.96        8.88     33.13 o
  -8  15  11        9.99       10.72     32.18 o
  -6  15  11      168.11      130.26     31.32 o
  -4  15  11       57.58       60.60     24.57 o
  -2  15  11       41.13       62.75     26.88 o
   0  15  11      267.37      253.14     30.05 o
   2  15  11        2.89      -10.61     20.86 o
   4  15  11      112.70      102.87     28.06 o
   6  15  11       78.32      102.99     29.18 o
   8  15  11        0.67      -23.04     27.90 o
  10  15  11        0.13       13.83     57.81 o
  12  15  11       38.61       28.69     45.49 o
  14  15  11        9.77       26.16     49.31 o
 -13  16  11        1.58      -12.86    101.16 o
 -11  16  11        0.90       10.41     45.90 o
  -9  16  11        0.69      -19.47     42.36 o
  -7  16  11       21.23       -0.79     27.77 o
  -5  16  11       13.81       23.68     29.94 o
  -3  16  11      205.86      162.51     28.56 o
  -1  16  11        2.10      -25.39     25.39 o
   1  16  11      170.76      121.12     31.15 o
   3  16  11      118.23      156.64     33.03 o
   5  16  11      104.15      119.37     29.88 o
   7  16  11        0.01      -18.32     33.61 o
   9  16  11       21.51       -6.63     41.41 o
  11  16  11       69.99      143.59     49.57 o
  13  16  11       25.99      -27.39     65.14 o
 -12  17  11        0.00      -45.61     45.61 o
 -10  17  11       65.28       84.22     52.83 o
  -8  17  11        0.00      -23.90     41.21 o
  -6  17  11       40.14       70.57     30.57 o
  -4  17  11        4.77      -24.40     24.40 o
  -2  17  11        5.66       -0.02     27.78 o
   0  17  11        2.53        2.79     27.12 o
   2  17  11       93.78       43.24     27.19 o
   4  17  11       19.38       40.89     28.11 o
   6  17  11       47.28       49.99     56.41 o
   8  17  11        0.18      -31.83     31.83 o
  10  17  11        1.70       30.78     36.93 o
  12  17  11       29.81       92.55     51.84 o
 -11  18  11       15.58        1.59     50.73 o
  -9  18  11       36.27        2.45     60.58 o
  -7  18  11       19.79       22.11     35.89 o
  -5  18  11       21.26       -2.41     30.67 o
  -3  18  11        4.93      -24.48     28.69 o
  -1  18  11       45.03       38.04     30.37 o
   1  18  11      140.19      152.28     29.13 o
   3  18  11       90.43      155.43     36.08 o
   5  18  11        7.71        2.39     57.08 o
   7  18  11       69.98      108.23     39.09 o
   9  18  11        9.64      -17.72     36.21 o
  11  18  11        3.12       19.30     47.41 o
  -8  19  11       21.34       26.16     46.72 o
  -6  19  11       38.25      -36.32     36.32 o
  -4  19  11       11.94       30.83     39.28 o
  -2  19  11       12.04      -20.04     35.60 o
   0  19  11        4.53       45.60     39.38 o
   2  19  11       37.88      -24.34     31.97 o
   4  19  11        6.41       15.97     34.48 o
   6  19  11        0.46        4.61     36.55 o
   8  19  11       47.06      140.27     42.53 o
  -7  20  11        6.00        0.62     39.84 o
  -5  20  11        1.30       29.02     53.62 o
  -3  20  11       36.46       43.27     42.39 o
  -1  20  11       53.29      -19.28     63.46 o
   1  20  11       54.13        3.96     40.82 o
   3  20  11        4.49      -30.52     40.16 o
   5  20  11        0.12       40.98     36.20 o
   7  20  11       34.32       50.50     59.13 o
  -2  21  11        4.15      -40.48     40.48 o
   0  21  11       23.19      -19.87     33.42 o
   2  21  11       28.06       40.46     36.55 o
   0   0  12       48.83       -4.04     25.76 o
   1   1  12       36.88       26.08     13.67 o
   0   2  12     1118.08     1028.27     30.42 o
   2   2  12      578.04      644.75     33.01 o
  -1   3  12      189.13      195.17     22.17 o
   1   3  12     1144.87     1027.40     27.83 o
   3   3  12        4.32       -1.77     14.75 o
  -2   4  12      143.00      202.61     23.90 o
   0   4  12       25.57       -7.82     14.84 o
   2   4  12      718.99      584.48     23.65 o
   4   4  12     1059.86     1064.34     29.73 o
  -3   5  12     3850.99     3673.10     53.91 o
  -1   5  12     4780.55     4742.26     72.92 o
   1   5  12     1948.54     1854.16     38.95 o
   3   5  12      570.34      496.48     49.00 o
   5   5  12      103.02      105.25     13.44 o
  -4   6  12      306.86      301.53     16.76 o
  -2   6  12       15.70       21.96     14.37 o
   0   6  12     1344.35     1264.81     41.68 o
   2   6  12      199.17      174.37     30.44 o
   4   6  12     2817.02     2772.94     50.57 o
   6   6  12       19.96       18.28     12.20 o
  -5   7  12      473.18      420.37     22.27 o
  -3   7  12      102.77      114.84     15.92 o
  -1   7  12      388.76      319.83     23.63 o
   1   7  12       55.30       26.78     18.52 o
   3   7  12        8.21       -3.64     10.74 o
   5   7  12      556.52      606.97     20.22 o
   7   7  12      529.93      576.73     21.93 o
  -6   8  12       65.55       50.82     13.34 o
  -4   8  12      814.09      864.14     30.10 o
  -2   8  12     2308.61     2266.09     51.48 o
   0   8  12        0.00       -2.83     18.62 o
   2   8  12       65.85       73.75     20.88 o
   4   8  12     1748.12     1754.77     47.68 o
   6   8  12       92.97       76.55     13.80 o
   8   8  12      647.73      623.14     36.33 o
  -7   9  12      767.57      682.10     25.89 o
  -5   9  12      439.07      390.86     19.31 o
  -3   9  12       85.27       90.69     26.09 o
  -1   9  12      636.79      564.89     34.38 o
   1   9  12        8.99       -3.81     18.99 o
   3   9  12      508.74      491.82     25.33 o
   5   9  12       12.95        9.31     14.32 o
   7   9  12      653.08      680.96     27.67 o
   9   9  12      149.25      120.02     18.04 o
  -8  10  12       12.43       -0.34     15.52 o
  -6  10  12       18.92        3.46     15.92 o
  -4  10  12     1398.61     1191.95     33.48 o
  -2  10  12      484.26      580.07     35.42 o
   0  10  12       57.35       43.33     14.15 o
   2  10  12      308.50      298.86     22.90 o
   4  10  12      204.35      202.33     17.30 o
   6  10  12       71.29      123.02     18.81 o
   8  10  12      210.06      229.02     26.14 o
  10  10  12      192.40      189.46     29.86 o
  -9  11  12      250.77      309.59     41.49 o
  -7  11  12        1.54      -15.16     15.16 o
  -5  11  12       96.62      101.76     17.95 o
  -3  11  12      248.25      248.58     27.29 o
  -1  11  12       72.82       40.65     20.57 o
   1  11  12      145.18      137.65     14.34 o
   3  11  12       17.16       28.53     16.76 o
   5  11  12      620.88      623.14     28.78 o
   7  11  12     1257.43     1315.47     44.97 o
   9  11  12        3.94      -13.62     25.99 o
  11  11  12       14.86       35.37     30.59 o
 -10  12  12       98.71      114.34     39.58 o
  -8  12  12        6.08       -6.74     21.36 o
  -6  12  12      148.75      200.83     22.94 o
  -4  12  12      578.70      626.02     28.97 o
  -2  12  12        8.59       11.67     14.90 o
   0  12  12       68.37       66.12     14.49 o
   2  12  12       36.75       34.85     16.76 o
   4  12  12      405.25      362.71     26.47 o
   6  12  12      129.66      133.87     24.96 o
   8  12  12       33.02       19.10     44.74 o
  10  12  12       61.24       81.56     37.51 o
  12  12  12       24.73       28.72     40.58 o
 -11  13  12       12.42        2.22     39.60 o
  -9  13  12        1.66       -6.25     28.30 o
  -7  13  12       69.30       70.33     27.99 o
  -5  13  12        8.59      -23.09     23.09 o
  -3  13  12        4.58       -3.90     15.62 o
  -1  13  12        4.97        8.90     14.05 o
   1  13  12        7.47       20.41     15.15 o
   3  13  12       37.33       29.71     23.54 o
   5  13  12       54.82       52.57     24.45 o
   7  13  12      155.53      155.35     42.97 o
   9  13  12        4.61      -14.97     27.56 o
  11  13  12       59.08       42.54     48.67 o
  13  13  12        1.02       44.31     43.90 o
 -12  14  12        1.76      -35.46     53.54 o
 -10  14  12        4.75      -29.92     30.24 o
  -8  14  12       19.63      -25.86     28.25 o
  -6  14  12      176.20      137.74     26.34 o
  -4  14  12      255.97      250.25     28.15 o
  -2  14  12       29.40       34.92     24.28 o
   0  14  12        1.34       -4.15     18.49 o
   2  14  12      346.33      365.63     28.41 o
   4  14  12      429.93      452.42     34.18 o
   6  14  12      237.20      277.65     32.28 o
   8  14  12       54.79       88.19     29.79 o
  10  14  12       28.26       79.67     43.49 o
  12  14  12        0.01       46.63     49.79 o
  14  14  12        1.00       10.32     56.68 o
 -13  15  12       22.09      -12.55     45.03 o
 -11  15  12        6.23       10.47     45.40 o
  -9  15  12       12.95       30.69     28.85 o
  -7  15  12       15.63       40.61     27.81 o
  -5  15  12      127.18      168.16     27.89 o
  -3  15  12       20.06       -5.88     22.31 o
  -1  15  12        0.98       -8.80     19.64 o
   1  15  12       29.37       19.33     21.40 o
   3  15  12        0.02      -23.02     23.02 o
   5  15  12        0.15      -24.23     24.23 o
   7  15  12       33.53      -12.98     26.05 o
   9  15  12       25.96       58.99     65.14 o
  11  15  12       22.45      -20.71     38.51 o
  13  15  12        0.68      -30.32     43.92 o
 -12  16  12        7.88       20.31     51.13 o
 -10  16  12        2.69      -32.30     32.30 o
  -8  16  12       23.44       56.15     30.11 o
  -6  16  12      190.79      204.61     33.17 o
  -4  16  12        8.34       -8.72     25.78 o
  -2  16  12       11.61        0.67     23.76 o
   0  16  12      110.81      159.65     34.34 o
   2  16  12      333.59      427.30     35.23 o
   4  16  12       39.17       60.16     28.41 o
   6  16  12       44.15       91.66     29.79 o
   8  16  12       22.51      -31.06     31.06 o
  10  16  12        6.62        8.18     41.38 o
  12  16  12       11.71      -38.62     58.63 o
 -11  17  12        0.00       15.01     46.92 o
  -9  17  12       31.45       58.52     38.72 o
  -7  17  12       77.11       73.64     31.75 o
  -5  17  12        1.23      -25.81     27.81 o
  -3  17  12       28.15       40.80     29.17 o
  -1  17  12       39.23       55.63     24.06 o
   1  17  12       40.77        9.22     23.43 o
   3  17  12       60.62       58.78     28.03 o
   5  17  12        0.87       -4.84     26.83 o
   7  17  12       21.85       22.08     34.36 o
   9  17  12        0.00       28.65     39.35 o
  11  17  12        0.18      -41.81     41.81 o
  -8  18  12        4.34       31.32     38.04 o
  -6  18  12        0.17       22.44     38.24 o
  -4  18  12        3.37      -22.17     29.49 o
  -2  18  12        0.81      -29.30     29.30 o
   0  18  12        2.77       14.88     24.62 o
   2  18  12        1.13       58.89     28.68 o
   4  18  12      182.71      300.17     43.75 o
   6  18  12        4.70      -31.90     31.90 o
   8  18  12        0.74        3.62     38.08 o
  -7  19  12        4.06        3.30     38.17 o
  -5  19  12        4.43      -37.48     42.86 o
  -3  19  12        4.45      -13.25     37.30 o
  -1  19  12        6.53       -4.31     27.35 o
   1  19  12       14.29        9.15     34.42 o
   3  19  12       17.49       66.09     35.49 o
   5  19  12       53.60       58.00     44.50 o
   7  19  12        0.28      -15.61     36.42 o
  -4  20  12        8.95       37.47     40.67 o
  -2  20  12       43.19      169.46     49.97 o
   0  20  12        0.44       16.24     30.63 o
   2  20  12       67.91       93.67     38.30 o
   4  20  12        6.30       -4.88     35.15 o
   0   1  13      182.87      192.62     19.72 o
  -1   2  13      658.65      639.60     32.09 o
   1   2  13     2000.56     1889.48     40.82 o
  -2   3  13      115.23       86.46     21.29 o
   0   3  13      336.28      321.08     19.65 o
   2   3  13      139.51      143.50     16.78 o
  -3   4  13        3.59        4.14     17.67 o
  -1   4  13      190.06      210.61     24.19 o
   1   4  13      739.50      632.90     24.50 o
   3   4  13      291.19      277.37     22.60 o
  -4   5  13      172.03      168.14     21.29 o
  -2   5  13     3467.50     3325.37     68.79 o
   0   5  13     5825.45     5758.66     97.37 o
   2   5  13     2648.21     2522.66     49.54 o
   4   5  13      137.45      142.22     15.34 o
  -5   6  13      211.97      211.48     15.65 o
  -3   6  13     1094.27     1027.32     39.90 o
  -1   6  13      125.44      144.39     22.24 o
   1   6  13      781.01      740.82     39.17 o
   3   6  13        0.96        2.02     23.27 o
   5   6  13        1.77      -11.46     11.53 o
  -6   7  13       15.41      -10.75     14.96 o
  -4   7  13      660.68      668.17     23.26 o
  -2   7  13      376.95      443.71     36.18 o
   0   7  13      240.13      204.05     21.66 o
   2   7  13     1737.79     1715.31     52.41 o
   4   7  13       84.16      100.21     17.60 o
   6   7  13      537.83      545.88     23.09 o
  -7   8  13      198.07      206.50     16.69 o
  -5   8  13      215.28      151.25     24.52 o
  -3   8  13      945.27      889.57     38.87 o
  -1   8  13     1198.73     1200.48     39.46 o
   1   8  13      167.08       90.97     20.91 o
   3   8  13     2077.25     1938.62     63.39 o
   5   8  13       86.31       70.09     16.72 o
   7   8  13      545.07      471.15     27.45 o
  -8   9  13       91.22       67.88     16.39 o
  -6   9  13        6.91       14.99     17.71 o
  -4   9  13      672.07      661.76     35.87 o
  -2   9  13      264.67      273.12     28.67 o
   0   9  13       47.61       18.35     19.68 o
   2   9  13      373.88      361.72     27.87 o
   4   9  13      295.57      322.27     22.84 o
   6   9  13      300.84      281.12     20.27 o
   8   9  13       15.37        4.60     18.29 o
  -9  10  13       18.56      -22.86     22.86 o
  -7  10  13      431.45      380.09     21.59 o
  -5  10  13      238.99      251.54     26.08 o
  -3  10  13     1155.14     1250.06     43.33 o
  -1  10  13       15.60      -17.70     21.30 o
   1  10  13       22.05       32.04     21.18 o
   3  10  13      163.93      160.24     17.20 o
   5  10  13      344.71      367.32     21.85 o
   7  10  13      183.28      156.20     23.61 o
   9  10  13       44.81       68.09     25.52 o
 -10  11  13        0.00       12.02     29.86 o
  -8  11  13       89.65       61.98     24.16 o
  -6  11  13       93.35       95.37     17.65 o
  -4  11  13      121.56      144.13     24.19 o
  -2  11  13      635.62      709.71     43.97 o
   0  11  13       11.96       -3.98     22.93 o
   2  11  13        5.56      -11.12     11.12 o
   4  11  13      106.30      134.26     18.86 o
   6  11  13        0.01       -1.31     19.24 o
   8  11  13       95.68       83.23     25.52 o
  10  11  13        2.29      -11.19     47.57 o
 -11  12  13       29.44       63.63     39.93 o
  -9  12  13       74.23       75.21     40.44 o
  -7  12  13      150.31      181.43     32.70 o
  -5  12  13        0.05        4.13     16.54 o
  -3  12  13       49.21       68.90     16.56 o
  -1  12  13       47.78       25.96     16.31 o
   1  12  13       90.69      131.58     14.81 o
   3  12  13       49.44       47.08     18.44 o
   5  12  13      131.39      105.26     22.12 o
   7  12  13       14.32       22.01     29.19 o
   9  12  13       33.72       46.53     29.34 o
  11  12  13       25.50        4.37     30.86 o
 -12  13  13        0.36      -37.93     37.93 o
 -10  13  13        0.00      -11.34     37.67 o
  -8  13  13        4.39       -8.82     28.62 o
  -6  13  13       32.96       37.62     27.43 o
  -4  13  13        3.80        5.19     26.11 o
  -2  13  13      106.40       78.76     15.43 o
   0  13  13        6.04      -13.30     13.30 o
   2  13  13       40.83       53.96     18.71 o
   4  13  13      120.28      165.93     25.70 o
   6  13  13       43.33       31.84     23.85 o
   8  13  13      139.63       61.59     29.44 o
  10  13  13      144.38      241.61     38.47 o
  12  13  13        0.00       44.79     43.18 o
 -13  14  13       66.99       57.48     98.01 o
 -11  14  13       23.64       26.33     43.08 o
  -9  14  13       65.12       16.79     64.62 o
  -7  14  13        2.51        9.22     30.94 o
  -5  14  13       21.34        5.48     22.32 o
  -3  14  13        4.46       -8.65     21.63 o
  -1  14  13       55.01       17.55     18.49 o
   1  14  13      157.74      204.03     23.67 o
   3  14  13      119.80      126.17     25.34 o
   5  14  13       92.80       82.43     28.60 o
   7  14  13       36.96       27.38     33.98 o
   9  14  13      132.62      199.35     36.76 o
  11  14  13       31.11       15.52     40.45 o
  13  14  13       17.34       -5.74     46.05 o
 -12  15  13        5.54       61.06     49.03 o
 -10  15  13       27.94       22.75     35.45 o
  -8  15  13        0.93        1.27     27.63 o
  -6  15  13      214.17      223.60     33.28 o
  -4  15  13       31.54       28.68     23.68 o
  -2  15  13       12.11      -12.04     24.15 o
   0  15  13       97.92      130.40     25.34 o
   2  15  13      158.48      174.17     27.56 o
   4  15  13      199.99      208.80     29.60 o
   6  15  13       29.67       17.68     26.09 o
   8  15  13       14.87       73.86     33.57 o
  10  15  13      106.78      186.65     49.51 o
  12  15  13        0.14       18.43     45.62 o
 -11  16  13       13.68      -10.38     48.41 o
  -9  16  13        7.08       -6.63     46.36 o
  -7  16  13       54.53       68.66     31.11 o
  -5  16  13       19.48       37.84     28.99 o
  -3  16  13       29.52        1.64     25.00 o
  -1  16  13       28.51       73.27     23.07 o
   1  16  13        3.31      -20.99     20.99 o
   3  16  13        0.24       14.59     24.51 o
   5  16  13       38.69       37.49     27.21 o
   7  16  13        3.37       37.31     29.78 o
   9  16  13       48.05       43.68     69.34 o
  11  16  13        4.08      -18.89     39.90 o
  -8  17  13       39.91       28.23     31.99 o
  -6  17  13       30.93       25.46     30.68 o
  -4  17  13        1.09       22.76     29.18 o
  -2  17  13       99.58      145.62     26.03 o
   0  17  13       19.92      -10.15     23.20 o
   2  17  13        1.91       -2.88     31.54 o
   4  17  13       21.73       37.68     31.47 o
   6  17  13        0.91       18.39     33.63 o
   8  17  13       49.67       18.13     37.33 o
  -7  18  13       11.84        1.84     68.40 o
  -5  18  13       26.24      -23.92     32.51 o
  -3  18  13       17.27       57.30     32.52 o
  -1  18  13        7.52       22.33     25.02 o
   1  18  13       15.35       23.79     26.78 o
   3  18  13        2.85      -26.61     26.61 o
   5  18  13        3.79       -9.97     33.79 o
   7  18  13        0.29       14.22     36.86 o
  -4  19  13        7.23       13.42     40.28 o
  -2  19  13       17.03       -7.53     27.91 o
   0  19  13       13.82       -7.53     28.64 o
   2  19  13        0.07      -21.53     43.30 o
   4  19  13       14.52       62.27     35.92 o
   1   1  14      107.36       54.73     23.88 o
   0   2  14      379.35      322.57     22.32 o
   2   2  14     3571.86     3439.81     71.50 o
  -1   3  14       96.06       68.71     22.29 o
   1   3  14       90.46       94.81     20.45 o
   3   3  14        7.22      -16.48     16.48 o
  -2   4  14     1702.63     1585.27     53.47 o
   0   4  14      218.93      210.03     21.78 o
   2   4  14     2649.85     2632.18     55.50 o
   4   4  14      436.45      433.57     27.03 o
  -3   5  14      867.14      746.33     28.44 o
  -1   5  14      126.93      170.97     33.76 o
   1   5  14     1036.76     1113.99     40.30 o
   3   5  14      803.07      756.37     39.71 o
   5   5  14      450.10      495.00     23.60 o
  -4   6  14      810.23      744.64     23.43 o
  -2   6  14      106.69      147.42     21.81 o
   0   6  14       20.62      -19.44     19.44 o
   2   6  14     1647.54     1702.29     79.67 o
   4   6  14      188.10      168.73     30.35 o
   6   6  14        0.13       -7.95     24.46 o
  -5   7  14      563.99      606.17     25.79 o
  -3   7  14      992.55     1011.99     31.36 o
  -1   7  14       11.61       -8.46     27.16 o
   1   7  14      651.66      658.59     35.48 o
   3   7  14      332.86      349.28     42.42 o
   5   7  14      277.97      297.39     19.16 o
   7   7  14      331.66      364.25     24.83 o
  -6   8  14      160.16      154.15     19.93 o
  -4   8  14       12.55       -5.58     20.36 o
  -2   8  14      659.86      655.85     30.59 o
   0   8  14      264.18      264.64     24.59 o
   2   8  14      287.84      323.39     30.60 o
   4   8  14      145.72      150.77     31.46 o
   6   8  14      173.64      191.68     20.56 o
   8   8  14        0.00       13.55     19.37 o
  -7   9  14        0.97      -10.38     19.88 o
  -5   9  14       32.75       37.90     20.46 o
  -3   9  14       28.28       37.52     20.24 o
  -1   9  14        0.10        2.96     18.86 o
   1   9  14      190.09      229.54     25.56 o
   3   9  14      313.95      357.92     36.50 o
   5   9  14       14.94       11.30     22.89 o
   7   9  14      187.95      199.96     23.34 o
   9   9  14       23.85       16.99     16.84 o
  -8  10  14       17.07       29.89     16.67 o
  -6  10  14      586.18      584.52     48.72 o
  -4  10  14      245.46      274.18     27.16 o
  -2  10  14       18.18       41.32     23.44 o
   0  10  14      111.87      100.78     25.62 o
   2  10  14      143.27      151.92     25.27 o
   4  10  14      252.25      235.42     23.62 o
   6  10  14      162.62      194.50     22.21 o
   8  10  14       52.71       90.56     22.96 o
  10  10  14       72.06       21.36     27.79 o
  -9  11  14       37.42       25.76     25.59 o
  -7  11  14       10.97       -7.55     27.89 o
  -5  11  14      168.15      136.08     26.47 o
  -3  11  14      720.14      747.35     44.11 o
  -1  11  14      102.97      166.21     29.52 o
   1  11  14       27.24       -6.57     34.80 o
   3  11  14      104.71      103.50     21.53 o
   5  11  14       14.20       -8.85     17.76 o
   7  11  14       25.24        9.08     21.31 o
   9  11  14        8.43      -27.14     28.81 o
  11  11  14        8.17      -28.92     28.92 o
 -10  12  14       14.24      -32.48     32.48 o
  -8  12  14       35.46       39.43     31.92 o
  -6  12  14      193.57      170.47     29.95 o
  -4  12  14      544.05      642.27     46.13 o
  -2  12  14       83.43      109.25     46.60 o
   0  12  14       32.09       53.54     19.57 o
   2  12  14       21.42       19.81     20.38 o
   4  12  14       19.18       54.33     18.88 o
   6  12  14      386.42      470.91     35.55 o
   8  12  14      146.15      181.86     32.36 o
  10  12  14       41.35       58.24     39.53 o
  12  12  14       62.69       70.07     42.47 o
 -11  13  14       34.34       32.21     42.19 o
  -9  13  14       18.09       75.25     73.60 o
  -7  13  14       32.63      -19.47     33.98 o
  -5  13  14        1.90        3.06     27.00 o
  -3  13  14       39.57        0.26     21.26 o
  -1  13  14       89.85       62.27     24.08 o
   1  13  14       29.31       16.25     22.93 o
   3  13  14        8.40        3.57     21.10 o
   5  13  14        5.53        0.77     21.01 o
   7  13  14       51.55       42.28     27.54 o
   9  13  14        0.00      -28.50     28.50 o
  11  13  14        1.93       -5.22     37.62 o
  13  13  14        2.73       -5.21     44.07 o
 -12  14  14        1.03      -40.59     40.59 o
 -10  14  14        8.13       43.93     54.89 o
  -8  14  14       34.54       67.58     76.90 o
  -6  14  14      559.00      636.51     37.46 o
  -4  14  14      113.02      137.82     19.34 o
  -2  14  14       80.01       99.71     23.28 o
   0  14  14       31.74       47.52     15.58 o
   2  14  14        0.63        4.08     18.92 o
   4  14  14       19.66        2.84     22.38 o
   6  14  14       39.78       55.36     25.44 o
   8  14  14        1.18       -5.36     31.53 o
  10  14  14      135.42      160.02     86.18 o
  12  14  14       24.15       17.02     43.76 o
  -9  15  14        7.63        7.47     34.16 o
  -7  15  14       13.78      -11.67     27.26 o
  -5  15  14       17.36       40.81     25.81 o
  -3  15  14       11.48      -10.71     17.03 o
  -1  15  14        0.12      -10.78     22.66 o
   1  15  14        0.00        9.48     19.64 o
   3  15  14        0.13       12.22     22.22 o
   5  15  14        4.92       12.59     24.32 o
   7  15  14       46.50       53.04     35.71 o
   9  15  14       18.37      -29.35     53.16 o
  -8  16  14       10.15       70.50     37.27 o
  -6  16  14       14.78        3.06     29.37 o
  -4  16  14       10.75        5.69     20.75 o
  -2  16  14       55.63       75.44     21.55 o
   0  16  14        0.02      -25.90     25.90 o
   2  16  14        0.00        4.98     23.58 o
   4  16  14        0.41      -24.24     24.24 o
   6  16  14        0.36       -9.10     26.16 o
   8  16  14       49.30      122.11     44.22 o
  -7  17  14        0.59      -27.24     29.58 o
  -5  17  14        0.01      -28.76     28.76 o
  -3  17  14       41.65       54.97     23.81 o
  -1  17  14        1.23      -22.21     22.21 o
   1  17  14        0.62        0.92     33.68 o
   3  17  14        0.94        0.41     25.69 o
   5  17  14        5.32      -20.50     27.11 o
   7  17  14        1.73        5.58     34.01 o
  -4  18  14        0.79      -13.04     23.26 o
  -2  18  14       11.56       22.42     24.75 o
   0  18  14       93.72      111.46     28.96 o
   2  18  14        2.59        3.83     27.30 o
   4  18  14        0.74        3.46     37.49 o
   0   1  15      217.25      251.87     19.91 o
  -1   2  15     1758.51     1714.48     63.69 o
   1   2  15      195.53      219.95     22.44 o
  -2   3  15      534.43      551.07     27.75 o
   0   3  15      310.61      299.86     29.83 o
   2   3  15       51.75       21.59     17.71 o
  -3   4  15      173.05      139.39     36.40 o
  -1   4  15       36.72       58.32     18.12 o
   1   4  15      169.06      146.48     22.07 o
   3   4  15        1.50      -22.38     22.38 o
  -4   5  15       74.96       76.94     16.46 o
  -2   5  15       29.17       20.70     18.95 o
   0   5  15     2907.09     2766.55     62.39 o
   2   5  15        3.76       -7.28     23.04 o
   4   5  15      388.74      361.31     34.17 o
  -5   6  15       61.66       41.41     14.50 o
  -3   6  15       27.99       11.75     17.12 o
  -1   6  15      633.15      569.89     48.01 o
   1   6  15      435.87      352.59     29.52 o
   3   6  15       11.44       18.53     26.35 o
   5   6  15     1036.92      977.98     35.29 o
  -6   7  15       23.18       -2.73     17.07 o
  -4   7  15        2.06       -0.09     14.28 o
  -2   7  15       32.46       16.05     21.01 o
   0   7  15     1094.85     1050.74     42.48 o
   2   7  15        2.40       -5.61     24.58 o
   4   7  15      340.64      286.73     34.47 o
   6   7  15      176.87      195.15     19.47 o
  -7   8  15       34.39       34.49     34.30 o
  -5   8  15       20.02        7.33     18.36 o
  -3   8  15      365.49      376.70     23.44 o
  -1   8  15     1032.08      970.86     50.00 o
   1   8  15      365.04      427.15     33.71 o
   3   8  15       42.10       19.50     28.43 o
   5   8  15        5.58       -7.25     19.93 o
   7   8  15       96.46      100.03     19.77 o
  -8   9  15        9.82        6.12     20.94 o
  -6   9  15        5.46       47.88     20.22 o
  -4   9  15        7.29        5.32     22.86 o
  -2   9  15       83.22       68.83     24.10 o
   0   9  15        9.22       -9.84     20.78 o
   2   9  15       93.64      113.23     30.46 o
   4   9  15       79.16       72.21     30.86 o
   6   9  15       39.61       76.34     30.06 o
   8   9  15       70.51       65.55     21.91 o
  -9  10  15       11.91      -11.98     23.94 o
  -7  10  15       10.15       32.46     23.71 o
  -5  10  15       63.35       33.22     21.77 o
  -3  10  15       20.44        0.39     20.88 o
  -1  10  15     1207.16     1290.33     65.73 o
   1  10  15        5.43       53.01     23.49 o
   3  10  15        1.21        2.76     28.57 o
   5  10  15        0.73      -12.78     22.60 o
   7  10  15        0.00        4.47     18.40 o
   9  10  15       37.45       10.98     24.90 o
 -10  11  15       44.02       22.69     30.93 o
  -8  11  15        0.53       13.15     25.09 o
  -6  11  15        0.39      -25.23     26.30 o
  -4  11  15        1.76        6.12     21.45 o
  -2  11  15       28.67       19.89     22.78 o
   0  11  15       19.36       21.14     25.69 o
   2  11  15      147.36      114.36     33.79 o
   4  11  15      148.77      139.54     27.05 o
   6  11  15        4.79      -18.17     18.17 o
   8  11  15       12.23        9.88     24.65 o
  10  11  15      249.55      357.03     39.69 o
 -11  12  15        9.73      -35.22     35.22 o
  -9  12  15       15.26      -15.46     34.59 o
  -7  12  15       27.52       37.74     40.35 o
  -5  12  15      218.98      242.45     32.14 o
  -3  12  15        0.05       42.26     26.29 o
  -1  12  15        5.87        8.43     26.66 o
   1  12  15       34.02       22.70     20.51 o
   3  12  15      116.45      183.57     42.12 o
   5  12  15        8.27       -7.46     20.18 o
   7  12  15        4.90      -30.46     30.46 o
   9  12  15       29.01       43.85     29.56 o
  11  12  15       42.13       73.55     45.08 o
 -10  13  15       54.33       32.15     40.58 o
  -8  13  15        0.61      -17.33     38.29 o
  -6  13  15        4.08       38.44     32.59 o
  -4  13  15       15.25       36.03     27.34 o
  -2  13  15      189.67      237.74     35.66 o
   0  13  15      400.56      456.33     34.12 o
   2  13  15        1.27       11.11     27.26 o
   4  13  15        2.04       17.86     29.73 o
   6  13  15      110.86      153.77     28.76 o
   8  13  15       85.98       81.49     31.11 o
  10  13  15      115.95      101.64     35.74 o
  -9  14  15        5.68      -38.64     38.64 o
  -7  14  15      105.82       84.66     43.13 o
  -5  14  15       58.91       55.88     25.32 o
  -3  14  15       39.27       61.83     23.83 o
  -1  14  15        1.77        6.76     24.95 o
   1  14  15       37.58       48.83     27.36 o
   3  14  15      120.76       78.68     32.09 o
   5  14  15       32.70       30.95     25.00 o
   7  14  15       78.53       76.45     30.08 o
   9  14  15        9.67       -3.74     30.32 o
  -8  15  15        3.78      -30.74     30.74 o
  -6  15  15        2.87      -16.09     30.81 o
  -4  15  15       46.67       58.45     26.29 o
  -2  15  15       12.58      -14.16     24.24 o
   0  15  15       29.79       32.56     30.05 o
   2  15  15        0.09      -14.72     30.35 o
   4  15  15       29.32        6.67     22.66 o
   6  15  15       20.37        7.77     28.00 o
   8  15  15        0.01      -25.28     34.62 o
  -5  16  15        8.10       -9.82     18.31 o
  -3  16  15        2.46       -4.75     26.71 o
  -1  16  15        0.07      -25.03     25.03 o
   1  16  15       44.49       55.09     21.94 o
   3  16  15       22.82        4.33     23.35 o
   5  16  15       40.28       31.19     25.39 o
  -2  17  15        6.04       18.58     20.91 o
   0  17  15        7.10       -8.15     28.56 o
   2  17  15       30.88       50.97     25.24 o
   0   0  16       88.09       14.53     40.43 o
   1   1  16      369.91      364.65     21.92 o
   0   2  16       15.40        6.14     16.29 o
   2   2  16      630.32      633.70     33.75 o
  -1   3  16     1212.68     1229.43     31.74 o
   1   3  16       15.77       16.08     21.09 o
   3   3  16        2.51      -13.00     22.55 o
  -2   4  16      135.64      122.15     28.49 o
   0   4  16       41.27       43.25     20.07 o
   2   4  16     1473.24     1468.61     52.85 o
   4   4  16       15.61       20.64     27.78 o
  -3   5  16      137.50      100.91     17.63 o
  -1   5  16        2.38      -19.18     19.18 o
   1   5  16       46.26       36.18     21.22 o
   3   5  16       35.46        0.89     24.85 o
   5   5  16        3.28      -15.41     17.86 o
  -4   6  16      299.46      282.94     22.36 o
  -2   6  16      288.91      267.22     23.18 o
   0   6  16      268.03      288.18     29.44 o
   2   6  16      951.17     1031.47     48.52 o
   4   6  16      135.56       97.04     37.03 o
   6   6  16       72.67       14.19     21.69 o
  -5   7  16       13.92       42.96     23.22 o
  -3   7  16       66.21       55.14     23.24 o
  -1   7  16      138.55      147.41     41.43 o
   1   7  16        8.65       39.50     24.11 o
   3   7  16       78.94       83.32     30.07 o
   5   7  16        0.04      -16.07     16.07 o
   7   7  16        5.53       -5.39     16.97 o
  -6   8  16       53.52       59.24     20.48 o
  -4   8  16       22.48        2.53     21.21 o
  -2   8  16       39.13       28.57     21.13 o
   0   8  16        1.22       -5.05     25.07 o
   2   8  16        7.61       -3.71     27.38 o
   4   8  16      214.82      219.03     35.44 o
   6   8  16      604.68      592.75     35.11 o
   8   8  16      125.57      117.11     22.05 o
  -7   9  16        3.27      -19.38     19.38 o
  -5   9  16       86.91      124.64     26.03 o
  -3   9  16      168.56      195.70     24.80 o
  -1   9  16      153.77      161.96     28.62 o
   1   9  16      122.78      159.80     31.58 o
   3   9  16      113.13      106.91     32.66 o
   5   9  16       55.87       36.31     26.35 o
   7   9  16       27.68       58.78     21.09 o
   9   9  16        8.28       37.23     23.86 o
  -8  10  16        7.29      -15.00     24.09 o
  -6  10  16      130.37      133.06     28.42 o
  -4  10  16      279.78      299.24     32.52 o
  -2  10  16       59.46       69.45     25.00 o
   0  10  16       96.01      126.82     35.06 o
   2  10  16      242.33      203.88     36.92 o
   4  10  16      151.62      191.93     31.64 o
   6  10  16      113.84      122.08     41.05 o
   8  10  16       12.99      -20.61     20.61 o
  10  10  16       17.94       27.02     33.48 o
  -9  11  16        3.86      -28.11     28.11 o
  -7  11  16        3.46       17.60     29.82 o
  -5  11  16        8.25       27.77     28.31 o
  -3  11  16      218.24      263.83     29.11 o
  -1  11  16      141.74      136.83     30.93 o
   1  11  16       15.23      -15.54     56.27 o
   3  11  16       89.32       60.02     24.68 o
   5  11  16       37.15       60.32     35.65 o
   7  11  16      165.73      170.26     37.20 o
   9  11  16       23.95       11.45     27.37 o
  11  11  16        0.30       -7.12     30.62 o
 -10  12  16       35.90       90.22     42.25 o
  -8  12  16       14.22        5.51     36.98 o
  -6  12  16       19.04       80.60     58.59 o
  -4  12  16      275.93      265.20     39.57 o
  -2  12  16      381.40      507.32     55.65 o
   0  12  16      125.87      221.17     38.62 o
   2  12  16        0.01       11.80     28.64 o
   4  12  16        1.17       13.04     33.35 o
   6  12  16       76.25       43.05     36.87 o
   8  12  16       81.49       90.68     28.86 o
  10  12  16       11.72       30.89     30.75 o
  -9  13  16       24.13      105.87     44.01 o
  -7  13  16       45.26       13.83     38.18 o
  -5  13  16       19.18       15.78     37.08 o
  -3  13  16        0.86      -16.70     27.65 o
  -1  13  16        0.07       22.01     23.55 o
   1  13  16       98.99      131.47     40.53 o
   3  13  16        2.99      -15.73     32.36 o
   5  13  16        0.18       16.62     35.89 o
   7  13  16        0.04       22.23     25.35 o
   9  13  16        8.28       21.71     29.44 o
  -8  14  16        1.49        3.63     42.46 o
  -6  14  16        5.47       -4.19     40.59 o
  -4  14  16        5.94       -3.73     26.31 o
  -2  14  16       19.33       22.95     23.80 o
   0  14  16       76.20      145.61     30.39 o
   2  14  16      212.68      301.71     38.11 o
   4  14  16        6.96      -34.86     36.10 o
   6  14  16        0.84      -16.43     23.24 o
   8  14  16        6.81       -4.94     28.73 o
  -5  15  16       38.37       54.23     36.92 o
  -3  15  16       27.85       -3.59     25.50 o
  -1  15  16       65.79       51.50     27.03 o
   1  15  16       11.28        5.28     30.21 o
   3  15  16       11.15       42.95     34.46 o
   5  15  16        2.12      -25.98     27.94 o
  -2  16  16        6.30        9.05     27.36 o
   0  16  16       74.97      134.11     46.13 o
   2  16  16       26.30      -32.44     32.44 o
   0   1  17       51.65       69.35     20.71 o
  -1   2  17        8.48       -1.14     20.43 o
   1   2  17      423.53      420.33     33.19 o
  -2   3  17        0.04       17.48     23.12 o
   0   3  17      203.96      180.67     22.62 o
   2   3  17       24.98       34.58     23.60 o
  -3   4  17      134.04       99.65     30.94 o
  -1   4  17       57.80       77.29     30.07 o
   1   4  17      121.39       74.11     25.29 o
   3   4  17       62.94       28.96     29.43 o
  -4   5  17       12.04      -12.42     15.90 o
  -2   5  17       49.50       11.26     25.76 o
   0   5  17       24.68        1.91     28.37 o
   2   5  17       31.88       48.55     26.25 o
   4   5  17        2.02        4.63     25.84 o
  -5   6  17       98.70      116.56     20.63 o
  -3   6  17        4.91       -5.39     20.56 o
  -1   6  17      138.99      113.13     27.90 o
   1   6  17      670.02      708.91     41.66 o
   3   6  17      119.62      104.38     31.98 o
   5   6  17      144.12      155.52     21.48 o
  -6   7  17       16.19       34.26     25.44 o
  -4   7  17       24.80       28.75     23.53 o
  -2   7  17       45.54       60.29     23.97 o
   0   7  17       14.12      -13.72     23.00 o
   2   7  17        3.55       11.42     27.25 o
   4   7  17       67.97       80.90     30.68 o
   6   7  17       53.59       72.89     25.12 o
  -7   8  17        0.06      -24.74     27.95 o
  -5   8  17        1.22       -8.94     29.65 o
  -3   8  17        6.66       18.69     24.58 o
  -1   8  17      604.41      608.48     42.04 o
   1   8  17      350.38      350.19     33.69 o
   3   8  17      524.79      591.15     44.62 o
   5   8  17        4.50        0.37     21.83 o
   7   8  17       66.09       88.60     27.71 o
  -8   9  17       76.55       82.07     24.81 o
  -6   9  17        0.08      -10.67     22.67 o
  -4   9  17       37.93       30.12     32.19 o
  -2   9  17      600.91      677.82     48.16 o
   0   9  17       84.51       55.58     45.87 o
   2   9  17       13.25       52.14     42.43 o
   4   9  17      107.72      110.11     35.11 o
   6   9  17        5.13       21.87     25.34 o
   8   9  17       29.10       23.91     20.25 o
  -9  10  17       72.33       63.14     28.99 o
  -7  10  17       76.91      121.26     41.31 o
  -5  10  17       74.95       84.58     28.71 o
  -3  10  17       21.79       83.07     26.23 o
  -1  10  17      240.63      220.50     40.36 o
   1  10  17        0.30        2.49     31.47 o
   3  10  17        0.07      -18.10     30.75 o
   5  10  17      254.12      345.70     32.79 o
   7  10  17       43.44       33.62     28.46 o
   9  10  17       19.11       11.16     25.20 o
  -8  11  17       29.52       -2.18     30.81 o
  -6  11  17       31.76       22.48     40.67 o
  -4  11  17       26.86       36.90     29.75 o
  -2  11  17      172.56      240.63     33.26 o
   0  11  17       74.25       42.70     34.40 o
   2  11  17       82.67       67.92     43.75 o
   4  11  17        0.97        4.11     25.65 o
   6  11  17       43.53       38.74     32.35 o
   8  11  17        0.24       13.71     25.43 o
  -7  12  17       20.97       55.13     33.48 o
  -5  12  17       47.08       50.99     32.06 o
  -3  12  17       37.89        2.88     31.33 o
  -1  12  17       62.65       97.93     30.35 o
   1  12  17        0.14       27.55     56.61 o
   3  12  17       28.17       53.67     32.54 o
   5  12  17        0.11       -3.66     61.03 o
   7  12  17       10.41       31.25     39.10 o
  -6  13  17       17.61       18.50     35.10 o
  -4  13  17       15.28       25.56     50.24 o
  -2  13  17       82.56       83.04     25.74 o
   0  13  17       12.89       38.50     24.86 o
   2  13  17        4.55      -24.79     31.85 o
   4  13  17      115.98      142.83     40.99 o
   6  13  17        0.37      -27.21     38.26 o
  -3  14  17        0.02      -24.93     24.93 o
  -1  14  17      182.91      239.34     29.42 o
   1  14  17        3.68       31.08     29.27 o
   3  14  17        2.66      -11.03     56.31 o
   1   1  18      168.75      182.84     27.61 o
   0   2  18       12.15       11.51     17.85 o
   2   2  18       99.66      140.19     27.75 o
  -1   3  18        6.70      -16.51     20.12 o
   1   3  18        0.01       -5.68     29.58 o
   3   3  18      272.57      270.14     31.79 o
  -2   4  18        8.93       -3.57     19.43 o
   0   4  18      102.64      108.45     26.50 o
   2   4  18       74.66        8.10     25.59 o
   4   4  18       10.73        3.75     26.29 o
  -3   5  18      169.78      178.57     24.56 o
  -1   5  18      125.71      109.10     22.84 o
   1   5  18       11.01        4.68     30.29 o
   3   5  18       50.04       14.71     28.32 o
   5   5  18       61.76       61.51     18.77 o
  -4   6  18        2.38      -13.94     22.08 o
  -2   6  18      160.10      120.94     25.56 o
   0   6  18        0.78       -6.04     26.74 o
   2   6  18      195.03      186.86     40.49 o
   4   6  18      122.69      125.72     33.00 o
   6   6  18       43.95       14.41     23.59 o
  -5   7  18       43.40       27.16     34.07 o
  -3   7  18      104.79      114.13     30.82 o
  -1   7  18      132.52      151.05     27.18 o
   1   7  18       51.62       55.54     28.96 o
   3   7  18       55.41       60.48     30.20 o
   5   7  18       17.61       19.58     23.39 o
   7   7  18       21.69       50.16     27.60 o
  -6   8  18        1.74       12.55     33.19 o
  -4   8  18        0.08      -29.89     29.89 o
  -2   8  18       16.36        0.38     25.54 o
   0   8  18      246.87      276.27     66.53 o
   2   8  18       36.19       56.54     31.40 o
   4   8  18        2.87       19.38     32.27 o
   6   8  18        3.01      -18.87     23.84 o
   8   8  18        8.75       -5.75     28.66 o
  -7   9  18       88.97      109.49     48.97 o
  -5   9  18        6.46      -22.84     39.66 o
  -3   9  18      219.04      271.46     40.71 o
  -1   9  18        4.63       41.94     28.10 o
   1   9  18       17.62       -4.22     30.52 o
   3   9  18        4.85       29.60     33.40 o
   5   9  18       63.16       74.03     26.71 o
   7   9  18       17.73        6.30     28.13 o
   9   9  18       11.70       43.25     35.83 o
  -8  10  18       23.19       -1.31     30.87 o
  -6  10  18       23.89       35.32     45.57 o
  -4  10  18       90.05      131.56     43.82 o
  -2  10  18        0.51       13.55     34.61 o
   0  10  18        1.76       22.67     45.46 o
   2  10  18        3.10      -30.44     30.44 o
   4  10  18      168.42      227.15     37.98 o
   6  10  18        3.12       22.65     27.95 o
   8  10  18       43.59      -43.88     48.37 o
  -5  11  18       76.69      105.47     47.77 o
  -3  11  18      117.75      124.48     96.97 o
  -1  11  18       88.27       10.52     42.99 o
   1  11  18       35.62       89.42     45.39 o
   3  11  18       21.84       27.29     24.95 o
   5  11  18       43.85       86.57     32.82 o
  -4  12  18        0.55      -19.19     42.88 o
  -2  12  18        0.07       47.91     46.75 o
   0  12  18       14.37       36.09     66.49 o
   2  12  18        2.20      -12.53     29.17 o
   4  12  18       22.90       26.32     34.10 o
   0   1  19       54.67       58.65     19.76 o
  -1   2  19        1.76      -19.61     19.61 o
   1   2  19       57.28       48.45     34.07 o
  -2   3  19       82.91       68.39     22.61 o
   0   3  19       59.75       64.47     22.29 o
   2   3  19       15.95        9.91     30.33 o
  -3   4  19       62.46       61.58     22.28 o
  -1   4  19        6.53       15.12     20.63 o
   1   4  19        5.39        1.38     30.70 o
   3   4  19        6.93        0.97     32.29 o
  -4   5  19       34.26       27.61     23.06 o
  -2   5  19      111.33      104.79     40.90 o
   0   5  19      138.90      153.39     27.09 o
   2   5  19        1.07      -12.39     32.46 o
   4   5  19        8.37      -27.70     29.08 o
  -5   6  19        1.54      -23.84     23.84 o
  -3   6  19       80.21       73.10     28.01 o
  -1   6  19       90.17      149.30     27.59 o
   1   6  19      351.14      349.57     44.28 o
   3   6  19        7.69      -22.94     28.30 o
   5   6  19       23.75       31.35     19.99 o
  -6   7  19      157.12      171.69     40.21 o
  -4   7  19        3.52        8.70     26.13 o
  -2   7  19        2.80      -23.30     24.42 o
   0   7  19      105.73       63.69     29.57 o
   2   7  19       40.14       41.83     76.45 o
   4   7  19       18.54      -47.47     56.16 o
   6   7  19        5.84      -24.86     24.86 o
  -5   8  19        0.28      -22.05     52.25 o
  -3   8  19       16.49        1.11     27.18 o
  -1   8  19       37.76       26.58     27.53 o
   1   8  19       36.03       -0.03     37.19 o
   3   8  19       70.18       69.28     40.89 o
   5   8  19      232.05      334.10     31.84 o
  -4   9  19        0.15       -2.48     34.03 o
  -2   9  19        9.00      -20.28     33.48 o
   0   9  19       49.85       13.76     47.22 o
   2   9  19       29.26      -27.09     42.15 o
   4   9  19        8.63       23.74     34.59 o
  -3  10  19        0.18        9.81     35.81 o
  -1  10  19        0.77      -32.48     32.48 o
   1  10  19       71.81       66.96     45.86 o
   3  10  19        3.99      -35.42     42.27 o
   0   0  20        2.31       12.58     35.49 o
   1   1  20       93.24       82.74     22.71 o
   0   2  20       66.99       58.87     23.23 o
   2   2  20       76.91       68.89     23.07 o
  -1   3  20        7.54        7.77     23.42 o
   1   3  20        1.57        7.48     22.30 o
   3   3  20      165.67      189.66     27.01 o
  -2   4  20        3.85      -18.85     26.41 o
   0   4  20        4.89      -16.35     23.38 o
   2   4  20        3.52        9.88     33.61 o
   4   4  20       42.72       26.18     24.67 o
  -3   5  20        6.64      -16.49     27.46 o
  -1   5  20        4.96        3.05     26.05 o
   1   5  20       69.05      118.98     27.89 o
   3   5  20      174.98      174.62     42.67 o
   5   5  20        6.09       32.23     27.11 o
  -4   6  20       74.46      101.74     28.42 o
  -2   6  20       40.56       31.16     25.63 o
   0   6  20       20.59       18.95     27.45 o
   2   6  20       53.29       23.20     38.38 o
   4   6  20       50.87       59.57     42.82 o
  -1   7  20        4.00       26.65     26.92 o
   1   7  20       10.51      -37.54     37.54 o
 
